# Supplementary material for: Investigation of Mechanism of Small Peptide Application in Enhancing Laying Performance of Late-Laying Hens Through Bidirectional Liver–Gut Interactions
Source: Animals (Basel). 2026 Jan 6;16(2):164. doi: 10.3390/ani16020164 (PMC12838104; doi:10.3390/ani16020164)
Supplement: Supplementary file 1 [file animals-16-00164-s001.zip › Table S2.xlsx]

## Sheet: Sheet1
#ID	gene_name	nr_symbol	SP1	SP2	SP3	SP4	SP5	SP6	SP7	SP8	SP9	SP10	CON1	CON2	CON3	CON4	CON5	CON6	CON7	CON8	CON9	CON10
NewGene_22105	--	--	0	0	0	0	0	0	0	0	0	0	0	0	0	0	0	0	0	0	0	0
NewGene_21694	--	--	0.051804	11	0.01026	2	0.046847	8	0.368661	61	0.492492	66	0.317844	41	3.16141	272	0.975357	130	9.76091	856	0.047664	9
NewGene_13422	--	CATSPERB	0	0	0	0	0	0	0	0	0	0	0	0	0	0	0	0	0	0	0	0
NewGene_2740	--	--	0	0	0	0	0	0	0	0	0	0	0	0	0	0	0	0	0	0	0	0
gene-ENSGALG00015022522	NAP1L4	LOC100377601	10.041	1199	11.7339	1399	11.0381	1440	21.0855	2736	19.8438	2361	23.2967	2404	63.0967	5843	59.8997	5774	72.8282	7197	12.7433	1427
NewGene_6890	--	--	0	0	0	0	0	0	0.154802	14	0.235442	19	0.084298	6	0.441422	26	1.08883	68	0.750413	48	0	0
NewGene_13982	--	--	0	0	0	0	0	0	0	0	0	0	0	0	0	0	0	0	0.098436	3	0	0
gene-ENSGALG00015024683	ADCYAP1R1	LOC109478105	0.063967	12	0.105903	20	0.098885	20	0.036911	8	0	0	0	0	0.289061	40	0.667917	94	0.452598	68	0.135347	22
gene-ENSGALG00015026688	ENSGALG00015026688	LOC109477373	0.798539	38	0.660099	32	2.28343	115	3.18611	174	2.3536	110	4.26744	174	33.7074	1238	35.9804	1420	12.9528	519	0.574085	27
gene-ENSGALG00015025710	ENSGALG00015025710	--	0.969613	136	0.291567	43	2.02091	313	1.21723	190	1.15903	166	1.91289	233	8.59363	900	8.71352	972	18.5941	1928	0.283195	37
gene-ENSGALG00015023036	THAP10	LOC100375795	0.809351	58	0.41699	30	0.369052	29	1.86153	147	2.45996	156	1.86728	116	10.8961	573	3.53332	199	4.95773	278	1.2476	83
gene-ENSGALG00015010985	GBE	LOC100366851	0	0	0	0	0	0	0	0	0	0	0.229877	6	0	0	0.128039	3	0	0	0.104293	3
NewGene_22039	--	--	0	0	0	0	0	0	0	0	0	0	0	0	0	0	0	0	0	0	0	0
gene-ENSGALG00015013703	ENSGALG00015013703	LOC109486243	0	0	0	0	0	0	0	0	0	0	0	0	0.018673	2	0	0	0.043492	6	0	0
gene-ENSGALG00015014596	ENSGALG00015014596	LOC102806163	5.24367	1101	7.16951	1520	9.41604	2162	4.09483	957	4.15991	853	3.21943	593	11.5838	1843	10.769	1839	19.9784	3498	8.0781	1584
NewGene_15561	--	--	0	0	0	0	0	0	0	0	0	0	0	0	0	0	0	0	0	0	0	0
gene-ENSGALG00015019121	NPHP1	LOC576932	4.67291	540	3.49871	409	3.56632	462	5.7189	742	4.33206	504	5.08909	541	18.2781	1605	20.9117	2017	20.1086	1958	4.68989	501
gene-ENSGALG00015002327	POLD3	LOC100370443	2.09141	305	1.50908	222	1.878	300	5.96549	967	5.75132	848	4.8795	623	15.2835	1687	17.16	2029	17.1316	2079	1.52682	208
gene-ENSGALG00015008482	ENSGALG00015008482	LOC109461680	0	0	0	0	0	0	0	0	0	0	0	0	0	0	0	0	0.0607	5	0	0
gene-ENSGALG00015023172	ENSGALG00015023172	LOC110983313	6.40681	400	5.07613	320	8.20752	560	23.4096	1625	26.596	1680	23.7507	1299	55.8281	2640	44.6521	2266	60.3385	3140	8.09539	472
gene-ENSGALG00015006052	EPRS	LOC100376708	8.42705	1856	5.46144	1162	7.9348	1910	28.9753	6819	23.1095	4926	18.5028	3212	36.9329	5894	43.6682	7592	37.6107	6713	7.67576	1544
gene-ENSGALG00015005877	ENSGALG00015005877	LOC105340881	4.86616	496	2.80683	291	6.28025	700	11.4223	1293	8.51205	874	9.21583	824	25.8374	1994	33.8032	2796	46.4336	3939	5.31553	506
gene-ENSGALG00015023118	ENSGALG00015023118	LOC109467416	0.401693	35	0.300698	27	0.369392	38	1.67431	163	1.34779	119	1.73297	142	2.36928	161	3.11965	223	2.83512	219	0.395076	31
NewGene_370	--	--	0	0	0	0	0	0	0	0	0	0	0	0	0.126197	9	0	0	0.371816	20	0	0
NewGene_5475	--	--	0	0	0	0	0	0	0	0	0	0	0	0	0	0	0	0	0	0	0	0
gene-ENSGALG00015024199	ENSGALG00015024199	LOC111621622	1.91826	682	1.01096	363	2.46925	960	6.97697	2759	5.42608	1952	4.5128	1406	9.90704	2669	9.84819	2847	8.40076	2490	1.56877	521
gene-ENSGALG00015012252	ENSGALG00015012252	LOC109463883	0	0	0	0	0	0	0	0	0	0	0	0	0	0	0	0	0.099393	11	0	0
gene-ENSGALG00015006705	SPRY2	--	0.382379	124	0.258403	90	0.517576	179	0.908625	352	0.637701	202	0.920581	263	2.05067	529	1.777	495	2.17467	621	0.294941	88
gene-ENSGALG00015026439	ENSGALG00015026439	LOC106160828	0.661176	209	0.492988	158	0.832061	287	1.27155	447	0.681608	218	0.859693	238	5.7178	1367	5.76796	1479	6.48744	1706	0.380499	113
gene-ENSGALG00015012816	SNX3	LOC106050935	5.00879	952	4.04356	776	6.39623	1329	11.3609	2401	11.2444	2162	14.3546	2390	57.3499	8255	52.7752	8151	98.3604	15580	4.91179	872
gene-ENSGALG00015022655	ENSGALG00015022655	--	4.55431	567	4.86465	567	4.92463	671	1.1338	158	0.266267	34	0.827206	91	0.465823	44	0.035172	4	0.816593	85	2.21463	258
gene-ENSGALG00015021551	ENSGALG00015021551	--	2.12691	65	1.90934	63	5.75367	185	12.5324	423	15.3327	487	6.90388	193	45.1259	1046	27.5154	703	118.355	3052	2.8452	78
NewGene_9278	--	--	2.53898	449	1.6896	299	2.37115	461	17.1773	3417	13.9733	2487	10.7245	1662	14.8856	1869	14.3637	2028	14.3959	2126	3.13521	476
gene-ENSGALG00015026534	SLC35B1	--	4.40017	901	6.09925	1284	7.67112	1726	27.515	6369	29.3317	6147	17.3724	3165	11.9019	1880	13.5021	2272	17.1458	2946	8.21077	1591
NewGene_2253	--	--	0	0	0	0	0	0	0	0	0	0	0	0	0.119983	4	0	0	0.350473	12	0	0
NewGene_444	--	--	0	0	0	0	0	0	0	0	0	0	0	0	0.142316	5	0	0	0.767593	30	0	0
gene-ENSGALG00015029140	NEDD4L	--	0.897932	164	1.11616	206	1.11941	223	4.91345	995	4.54905	837	4.59416	733	10.1936	1405	9.18173	1357	15.7653	2390	0.916148	156
gene-ENSGALG00015021788	SEMA5B	LOC109474202	0.099675	19	0.091967	17	0.235418	49	0.499792	99	0.840384	149	0.864715	132	2.31979	308	1.73723	249	3.15647	473	0.227336	37
gene-ENSGALG00015005680	BEND7	LOC110988680	3.5259	442	2.45475	314	3.08233	431	15.8693	2218	14.7463	1727	16.4022	1812	12.0648	1178	13.6882	1412	20.4516	2080	2.7676	315
NewGene_17785	--	LOC116241746	0.869443	50	0.630104	38	1.30892	77	4.15221	192	4.37198	217	4.77397	225	5.18335	222	3.72609	178	4.06366	177	1.78145	71
gene-ENSGALG00015005596	MYBPC2	--	0	0	0	0	0.0278	2	0	0	0	0	0	0	1.02014	51	0.847073	45	1.81628	99	0	0
gene-ENSGALG00015004162	OGDHL	LOC109466663	0	0	0	0	0.008835	2	0	0	0.02031	4	0.011377	2	1.19953	131	0.063594	9	6.57787	789	0	0
gene-ENSGALG00015006860	ENSGALG00015006860	--	0	0	0	0	0	0	0	0	0	0	0	0	0	0	0	0	0	0	0	0
NewGene_21745	--	--	0.066155	2	0	0	0	0	0	0	0	0	0	0	0	0	0	0	0	0	0	0
NewGene_11059	--	--	0	0	0	0	0	0	0	0	0	0	0	0	0	0	0	0	1.27813	35	0	0
gene-ENSGALG00015009611	ENSGALG00015009611	LOC109473655	0	0	0	0	0	0	0	0	0	0	0	0	0.009821	2	0	0	0	0	0	0
gene-ENSGALG00015026431	PIWIL1	LOC109471309	0.070378	10	0	0	0.134659	21	0.0615	10	0.030569	5	0.081668	11	3.15064	338	0.890681	103	11.2681	1329	0.060101	8
gene-ENSGALG00015006827	ENSGALG00015006827	LOC106164191	0.025795	8	0.032664	11	0	0	0.13468	46	0.040668	13	0.083445	23	1.09661	253	0.388111	96	5.54923	1402	0	0
gene-ENSGALG00015018570	ENSGALG00015018570	--	0.481029	7	0.039773	1	0.517075	8	0	0	0	0	0	0	5.34926	57	4.82654	55	2.39208	28	0.179187	3
gene-ENSGALG00015012822	ZP4	LOC110252550	0.038866	4	0	0	0	0	0	0	0.161475	15	0	0	19.5263	1265	0	0	73.8233	5258	0.024918	3
NewGene_14521	--	--	0	0	0	0	0	0	0	0	0	0	0	0	0	0	0	0	0	0	0	0
NewGene_2480	--	--	0	0	0	0	0	0	0	0	0.105967	4	0	0	0	0	0.044202	2	0.123913	4	0	0
gene-ENSGALG00015025472	CATH2	--	0	0	0	0	0	0	1.02127	25	1.01225	22	0.304449	6	0	0	0	0	0.486976	9	0	0
NewGene_10260	--	--	0	0	0	0	0	0	0	0	0	0	0	0	0	0	0	0	0	0	0	0
gene-ENSGALG00015002952	ENSGALG00015002952	LOC109480661	0	0	0	0	0	0	0	0	0	0	0	0	0	0	0	0	0.040581	5	0	0
NewGene_20032	--	--	0	0	0	0	0	0	0	0	0	0	0	0	0	0	0	0	0	0	0	0
gene-ENSGALG00015029466	C7	LOC109476028	0.357121	56	0.148815	24	0.606932	104	24.9119	4303	15.8917	2497	27.2911	3718	122.568	14427	201.995	25513	61.9294	8023	0.185574	27
gene-ENSGALG00015018332	GSG1L	--	0	0	0	0	0	0	0	0	0	0	0	0	0.017041	2	0	0	0.100516	10	0	0
NewGene_7082	--	--	0	0	0	0	0.127715	13	0	0	0	0	0	0	0.215329	15	0	0	0	0	0	0
NewGene_19824	--	--	0	0	0	0	0	0	0	0	0	0	0	0	0	0	0	0	0	0	0	0
NewGene_5838	--	LOC110408115	0	0	0	0	0	0	0	0	0	0	0	0	0	0	0	0	0.071041	2	0	0
gene-ENSGALG00015029368	RFX3	LOC110989563	0.489828	53	0.371102	41	0.337654	39	1.46369	171	0.9678	106	0.831663	85	0.653826	52	1.08872	99	1.06307	99	0.592912	60
NewGene_3292	--	--	0	0	0	0	0	0	0	0	0.237055	4	0.073957	2	0	0	0.152336	2	0	0	0	0
NewGene_9453	--	--	0.114796	12	0.056871	6	0.063132	7	0.158039	18	0.198576	21	0.072706	7	0.438022	34	0.378878	31	0.537332	45	0.041066	4
gene-ENSGALG00015005495	ENSGALG00015005495	--	0	0	0.206352	7	0.136992	5	0.770705	27	0.209489	7	0.378801	11	0.588565	14	0.463292	12	0.273633	8	0	0
NewGene_867	--	--	0	0	0	0	0	0	0	0	0	0	0	0	0	0	0.254852	3	0	0	0	0
NewGene_5527	--	--	0	0	0	0	0	0	0	0	0	0	0	0	0	0	0	0	0	0	0	0
gene-ENSGALG00015023068	CALML4	--	0.749583	131	1.09559	188	1.32828	249	12.3072	2327	14.4209	2482	14.8378	2211	6.09947	787	3.96793	549	4.57981	649	1.61186	256
NewGene_22134	--	--	0	0	0	0	0	0	0	0	0	0	0	0	0	0	0	0	0	0	0	0
gene-ENSGALG00015022435	RPS15	--	111.191	5360	59.8721	2917	109.07	5762	201.198	10806	209.691	10253	270.805	11452	612.882	22422	587.287	23034	449.455	19408	83.9342	3781
NewGene_17609	--	--	0	0	0	0	0	0	0	0	0	0	0	0	0	0	0.448599	73	0	0	0	0
gene-ENSGALG00015005869	ENSGALG00015005869	LOC117114807	0.019926	2	0.125103	11	0.126964	12	0	0	0	0	0	0	0.562407	34	1.00988	66	1.00186	67	0.021155	2
NewGene_18615	--	RELN	0	0	0	0	0	0	0.222276	14	0.251266	20	0.150222	11	0	0	0	0	0.05201	4	0	0
gene-ENSGALG00015022860	ENSGALG00015022860	--	0.085734	11	0	0	0.026938	4	0.786045	107	0.671957	84	1.3765	148	1.80065	167	2.17115	216	3.42115	349	0	0
NewGene_13771	--	--	0	0	0	0	0	0	0	0	0	0	0	0	0.64834	27	0	0	2.09401	95	0	0
NewGene_11263	--	--	0.03761	3	0	0	0	0	0	0	0	0	0.064183	5	0.034026	2	0	0	0.304591	19	0	0
gene-ENSGALG00015018141	ENSGALG00015018141	LOC112570884	12.7823	2348	6.65548	1235	10.4464	2099	6.06022	1239	5.73451	1066	6.03588	972	16.5819	2308	12.6636	1892	38.6849	5926	9.2861	1593
NewGene_10641	--	--	0	0	0	0	0	0	0	0	0	0	0	0	0	0	0	0	0	0	0	0
gene-ENSGALG00015001865	BG1	--	0	0	0	0	0	0	29.0149	2294	7.79274	592	19.2482	1248	0.201632	12	0	0	1.13043	71	0	0
gene-ENSGALG00015000224	ENSGALG00015000224	LOC100638732	125.184	8104	147.001	9610	191.948	13593	551.575	39737	479.143	31397	303.226	17210	601.559	29518	434.355	22869	501.796	27096	196.314	11869
gene-ENSGALG00015008398	ATVR1	LOC109471887	6.6342	785	4.49802	537	10.0695	1304	12.6231	1662	12.5005	1497	12.1043	1257	65.3868	5860	43.0455	4127	37.3465	3684	6.91799	770
gene-ENSGALG00015005984	ENSGALG00015005984	--	0	0	0	0	0	0	0	0	0	0	0	0	0	0	2.43278	61	0	0	0	0
gene-ENSGALG00015013735	SLC38A7	LOC117289748	0.486972	98	0.435727	88	0.755078	165	9.21004	2042	5.40899	1091	6.6935	1170	9.91416	1498	5.44027	882	6.09528	1013	0.523941	98
gene-ENSGALG00015028108	ENSGALG00015028108	LOC100369393	4.13025	604	2.04073	301	4.70508	752	14.5552	2366	14.3475	2121	9.08373	1163	17.356	1922	22.4551	2667	21.2051	2583	3.58286	489
NewGene_1699	--	--	0	0	0	0	0	0	0	0	0	0	0	0	0.537477	27	0.135301	22	0.32862	28	0	0
NewGene_13942	--	--	0	0	0	0	0	0	0	0	0	0	0	0	0	0	0	0	0	0	0	0
gene-ENSGALG00015018742	ENSGALG00015018742	--	0.34274	87	0.163052	42	0.438915	121	1.03798	291	1.15498	295	0.791668	175	5.16308	986	4.04252	829	6.51801	1370	0.398374	94
NewGene_11473	--	--	0	0	0	0	0	0	0	0	0	0	0	0	0	0	0	0	0	0	0	0
NewGene_11116	--	--	0.305369	24	0.085583	7	0.165509	14	0.681124	58	0.221926	18	0.800653	54	1.35751	79	1.46163	91	2.07115	132	0.263663	19
NewGene_12166	--	--	0	0	0	0	0	0	0	0	0	0	0	0	0	0	0	0	0	0	0	0
gene-ENSGALG00015015243	ENSGALG00015015243	LOC109472549	4.8739	934	2.52956	490	3.73086	785	4.0144	807	3.12174	605	4.05926	656	3.22686	432	4.2638	637	5.6368	857	4.81755	865
gene-ENSGALG00015016485	CDCA4	LOC109472193	1.62444	262	1.80086	247	3.60596	508	2.69295	690	3.2528	536	2.84021	622	24.202	2954	16.3698	2870	15.9368	2170	2.34783	310
gene-ENSGALG00015020887	EPHX3	LOC117120293	0	0	0	0	0.023292	2	0.584118	51	0.478754	38	0.213865	15	4.0504	240	2.90449	185	7.90974	515	0	0
NewGene_15467	--	--	0	0	0	0	0.078396	3	0	0	0.291733	7	0.11738	3	0.922858	17	0.228811	5	1.07303	21	0	0
NewGene_13795	--	--	0	0	0	0	0	0	0	0	0	0	0	0	0.043325	2	0	0	0	0	0	0
NewGene_21674	--	--	0.045791	6	0.065296	9	0.115959	17	0.019186	3	0.113273	15	0.017787	2	0.408678	25	0	0	1.5708	93	0.102883	12
gene-ENSGALG00015001197	MBP	--	1.29485	131	0.448922	62	0.91561	122	3.31764	243	4.95206	304	4.8321	216	6.4403	467	2.01565	136	14.2001	1088	1.16504	129
NewGene_9666	--	--	0	0	0	0	0	0	0	0	0	0	0	0	0	0	0	0	0	0	0	0
NewGene_1825	--	--	0.25166	8	0.927931	39	0.202457	20	0.462622	16	0	0	0.186471	6	2.33879	108	0.490919	35	0.735304	50	1.21113	35
gene-ENSGALG00015005640	ENSGALG00015005640	--	0.15488	20	0	0	0.127247	18	0.548363	77	0.731039	93	0.394909	44	3.68462	351	2.30668	236	3.9971	419	0.225487	27
gene-ENSGALG00015007025	ENSGALG00015007025	--	1.22228	244	1.07067	216	1.62547	354	3.65012	808	3.00505	605	4.00095	698	19.8073	2987	35.2316	5700	14.6447	2430	1.739	324
on (GO:1903507);; Biological Process: positive regulation of nucleic acid-templated transcription (GO:1903508);; Biological Process: regulation of hemopoiesis (GO:1903706);; Biological Process: positive regulation of chromatin organization (GO:1905269);; Biological Process: regulation of histone H3-K4 trimethylation (GO:1905435);; Biological Process: positive regulation of histone H3-K4 trimethyl…	K16820|4.9e-161|shr:100925176|K16820 WW domain-containing transcription regulator protein 1 | (RefSeq) WWTR1; WW domain-containing transcription regulator protein 1	Hippo signaling pathway (ko04390);; Hippo signaling pathway - multiple species (ko04392)	[O]	Posttranslational modification, protein turnover, chaperones	WW domain	Transcriptional coactivator yorkie OS=Drosophila melanogaster OX=7227 GN=yki PE=1 SV=2	O	Posttranslational modification, protein turnover, chaperones	yes-associated protein 1-like protein [Saccoglossus kowalevskii]	biological process: reproduction (GO:0000003);; cellular component: cellular anatomical entity (GO:0110165);; biological process: developmental process (GO:0032502);; molecular function: binding (GO:0005488);; biological process: response to stimulus (GO:0050896);; biological process: multicellular organismal process (GO:0032501);; biological process: cellular process (GO:0009987);; biological pr…
NewGene_17122	--	--	0	0	0	0	0	0	0	0	0.080586	2	0	0	0	0	0	0	0	0	0	0
gene-ENSGALG00015005938	CX3CR1	LOC102806696	0.132322	9	0.116517	15	0.154223	12	1.50757	251	1.74259	271	2.54646	164	2.12994	233	0.850405	46	0.847598	95	0.172784	11
NewGene_7775	--	--	0	0	0	0	0	0	0	0	0	0	0	0	0	0	0	0	0	0	0	0
gene-ENSGALG00015023994	RAP1A	LOC110049718	20.8123	1296	14.7992	931	17.746	1209	75.1456	5546	65.0732	4102	80.1632	4353	112.581	5306	88.9515	4499	81.1327	4211	18.8295	1095
NewGene_6912	--	--	0	0	0	0	0	0	0	0	0	0	0	0	0	0	0	0	0	0	0	0
gene-ENSGALG00015007767	EDARADD	LOC109482812	3.63175	504	2.32851	340	7.09653	1116	4.64259	727	5.09445	736	2.60961	322	3.87536	412	4.01874	459	4.78024	527	2.23738	299
gene-ENSGALG00015025223	ENSGALG00015025223	LOC117115032	1.15213	163	0.649802	93	0.711124	110	7.3372	1149	7.10295	1012	4.2765	528	3.43044	366	3.91407	448	8.37993	984	0.929332	123
NewGene_6533	--	--	0.323416	24	0	0	0.017254	2	0.661635	61	1.39792	109	0.834902	60	1.23743	68	0.933947	63	2.56603	161	0.803073	59
gene-ENSGALG00015015895	ENSGALG00015015895	LOC109468302	0.284433	21	0.01864	2	0.186483	14	0.548862	44	0.456717	33	0.328699	21	24.7519	1035	20.9253	959	24.7182	1191	0.231437	15
gene-ENSGALG00015008389	ENSGALG00015008389	LOC100377901	0	0	0	0	0	0	0	0	0	0	0	0	0	0	0	0	0	0	0	0
NewGene_7948	--	--	0.111253	5	0.082043	4	0	0	0.036241	2	0	0	0.131299	5	0.274251	9	0.564489	19	0.177696	6	0	0
gene-ENSGALG00015027322	CBX1	LOC110829267	3.32449	318	2.78065	268	3.4882	365	6.05634	643	5.59408	541	4.4382	372	36.646	2650	32.3694	2512	24.5718	1956	3.02856	270
NewGene_17980	--	--	0	0	0	0	0	0	0.386385	9	0.30616	9	0.261527	7	0	0	0	0	0	0	0	0
gene-ENSGALG00015013858	NUDT21	LOC109473686	6.16972	351	4.10783	236	9.06164	564	14.9511	946	17.6849	1018	19.3751	966	45.847	1976	40.3004	1864	51.4142	2439	7.43791	395
gene-ENSGALG00015015304	ENSGALG00015015304	LOC110981602	0.148192	17	0.507543	59	0.524896	66	0.253928	33	0.150015	18	0.097394	10	0.474235	42	1.29943	122	2.25756	216	0.274301	30
NewGene_12658	--	--	0	0	0	0	0	0	0	0	0	0	0	0	0.412944	15	0.076422	3	0.077895	3	0	0
gene-ENSGALG00015028045	ENSGALG00015028045	LOC109482291	2.3205	313	1.5797	215	2.64127	389	3.87171	580	3.25609	444	3.45784	408	19.0929	1947	16.8075	1839	18.9582	2127	2.45381	309
gene-ENSGALG00015021064	ENSGALG00015021064	--	0.470861	45	0.39085	37	1.09654	113	0.28456	30	0.132299	13	0.228545	19	6.81775	484	7.93073	604	3.7025	289	0.523007	46
gene-ENSGALG00015001524	ENSGALG00015001524	--	0	0	0	0	0	0	0.506913	29	0	0	2.43597	109	0.04858	2	0	0	0	0	0	0
gene-ENSGALG00015027450	ENSGALG00015027450	--	0.650942	14	0.81989	18	1.05721	25	2.23438	53	4.23869	92	1.99288	38	4.74054	77	3.11624	54	7.57378	135	1.08337	22
gene-ENSGALG00015027183	ENSGALG00015027183	--	0	0	0.010847	1	0.005007	1	0.012304	1	0.018577	2	0.023634	2	0.199536	12	0.120328	8	0.137577	9	0	0
gene-ENSGALG00015022871	TFDP2	LOC109485051	1.90521	600	1.21036	366	0.963563	347	0.671737	244	0.756356	224	0.891902	252	5.43775	1362	5.66118	1480	7.45397	1984	2.68665	655
gene-ENSGALG00015016840	ENSGALG00015016840	LOC109469680	1.74726	165	2.03145	193	5.51709	568	7.24739	759	6.5707	626	4.69044	387	8.16776	583	8.62007	660	6.86171	539	3.80018	334
NewGene_2305	--	--	0	0	0	0	0	0	0	0	0	0	0	0	0.110671	2	0	0	0	0	0.118672	2
NewGene_2585	--	--	0.056927	7	0	0	0.031222	4	0	0	0	0	0.058796	6	0.063419	6	0.032896	3	0.271859	24	0.027361	3
gene-ENSGALG00015023214	ENSGALG00015023214	--	0.024755	2	0	0	0.088856	8	0.276047	25	0	0	0.049975	4	1.28031	79	3.66044	241	0.947095	64	0.075629	6
gene-ENSGALG00015011642	ITPKA	LOTGIDRAFT_212354	2.04439	502	0.858031	213	2.25113	605	12.6765	3463	9.08093	2257	9.38619	2020	9.32987	1736	6.84337	1367	15.6012	3195	1.87736	431
gene-ENSGALG00015004793	ENSGALG00015004793	--	0	0	0	0	0	0	0	0	0	0	0	0	0	0	0	0	0	0	0	0
NewGene_6789	--	LOC110387977	0	0	0	0	0	0	0.797599	39	0.532867	21	0.254796	8	4.26498	135	2.06242	72	1.30084	46	0.094676	4
NewGene_22731	--	--	0	0	0	0	0	0	0	0	0	0	0	0	0	0	0	0	0	0	0	0
gene-ENSGALG00015024015	TNFRSF13B	--	0.060767	5	0.086614	7	0.046152	4	0.130247	12	0	0	0.113113	8	0.675206	38	0.049549	3	0.80749	50	0.084272	6
NewGene_7907	--	--	0	0	0	0	0	0	0	0	0	0	0	0	0.117556	7	0	0	0	0	0	0
gene-ENSGALG00015014441	ENSGALG00015014441	LOC110978060	3.85159	257	2.86732	193	3.21957	233	15.0222	1107	14.6951	965	14.7979	840	19.2849	946	23.3925	1230	21.6699	1172	2.77166	172
NewGene_15430	--	--	0	0	0	0	0	0	0	0	0	0	0	0	0.058957	2	0	0	0	0	0	0
NewGene_20440	--	--	0	0	0	0	0	0	0	0	0	0	0	0	0	0	0	0	0	0	0	0
gene-ENSGALG00015000197	ENSGALG00015000197	--	0	0	0	0	0	0	0.053764	2	0	0	0	0	0	0	0	0	0	0	0	0
gene-ENSGALG00015002915	ENSGALG00015002915	LOC116292566	0.760118	75	0.578648	60	0.895942	98	3.53792	388	2.51625	250	2.10625	183	7.22203	540	3.65747	293	10.7019	876	0.707216	65
NewGene_19068	--	--	0	0	0	0	0	0	0	0	0	0	0	0	0	0	0	0	0.11101	3	0	0
NewGene_15641	--	--	0.060248	8	0	0	0.018814	3	0.037287	5	0	0	0.037965	4	0.071578	7	0.536863	53	0.14565	15	0	0
NewGene_857	--	--	0	0	0	0	0	0	0	0	0	0	0	0	0	0	0	0	0.109227	3	0	0
gene-ENSGALG00015015514	CLIC2	Clic1	0.887698	73	0.845957	70	1.8962	169	9.32786	845	8.81035	726	12.0706	861	53.1101	3275	52.5671	3478	37.0721	2516	0.996046	76
NewGene_10926	--	--	0	0	0	0	0	0	0	0	0	0	0	0	0	0	0.033625	2	0	0	0	0
gene-ENSGALG00015026981	MYL2	LOC110973913	0	0	0	0	0	0	0	0	0	0	0	0	3.00729	95	31.3237	1055	8.92953	309	0.04486	2
gene-ENSGALG00015007734	ENSGALG00015007734	LOC100377710	4.8487	820	2.49108	426	3.90212	722	5.29134	996	4.77826	818	4.90255	727	26.9701	3457	24.6399	3389	42.7205	6026	4.6218	730
NewGene_21866	--	--	0	0	0	0	0	0	0	0	0	0	0	0	0	0	0	0	0	0	0	0
NewGene_711	--	--	0	0	0	0	0	0	0	0	0.044723	6	0	0	0.20469	18	0	0	0.352131	28	0	0
NewGene_13685	--	--	0	0	0	0	0	0	0	0	0	0	0	0	0	0	0	0	0	0	0	0
NewGene_16602	--	--	0	0	0	0	0	0	0	0	0	0	0	0	0.443054	38	0	0	0.933177	87	0	0
NewGene_500	--	--	0	0	0	0	0	0	0	0	0	0	0	0	0	0	0	0	0	0	0	0
NewGene_902	--	--	0.005041	1	0	0	0	0	0	0	0.312898	6	0.507105	8	0.771626	10	0	0	0.254531	4	0.07991	2
NewGene_1934	--	--	0	0	0	0	0	0	0	0	0	0	0	0	0	0	0	0	0	0	0	0
NewGene_21445	--	--	0	0	0	0	0	0	0	0	0	0	0	0	0.252415	2	0	0	0	0	0	0
gene-ENSGALG00015013698	CNOT1	LOC109480446	6.12837	2149	4.10643	1454	9.0053	3454	11.1305	4342	9.25943	3286	8.62417	2651	16.1533	4292	13.4557	3837	23.71	6933	6.5842	2156
NewGene_15415	--	--	0	0	0	0	0	0	0	0	0	0	0	0	0	0	0	0	0.423578	15	0	0
NewGene_1096	--	--	0.394753	111	0.446733	76	0.665185	145	0.063455	20	0.031186	9	0.112505	28	0.154046	29	0.319707	45	0.199951	48	0.713019	151
gene-ENSGALG00015028065	ANGPTL2	LOC100182666	1.63085	167	1.08175	112	4.65628	519	1.53336	174	1.41298	146	5.10012	453	41.5579	3201	29.5085	2439	49.1316	4169	1.29306	123
gene-ENSGALG00015014475	CELA1	LOC116308836	0.047868	2	0	0	0	0	0	0	0	0	0	0	0	0	0	0	0.214515	7	0	0
NewGene_4729	--	--	0	0	0	0	0	0	0	0	0	0	0	0	0.128967	4	0	0	0.42739	15	0	0
gene-ENSGALG00015017818	MFN1	LOC109472718	7.81276	1276	7.71546	1288	7.97622	1442	28.0321	5153	28.4857	4745	15.8454	2283	17.0494	2120	18.5434	2492	25.7945	3556	9.33544	1429
NewGene_18299	--	--	0	0	0	0	0	0	0	0	0	0	0	0	0	0	0	0	0	0	0	0
gene-ENSGALG00015010334	ENSGALG00015010334	--	0	0	0.154328	8	0.106906	6	0.182001	11	0.033928	2	0.039023	2	0.796493	31	0.396019	17	0.625691	27	0	0
NewGene_10654	--	--	1.02395	133	1.10475	144	1.16898	165	2.67759	385	2.37293	310	2.45016	277	10.1036	988	7.48934	786	5.10094	549	1.24378	150
gene-ENSGALG00015026721	CDC2L1	LOC117107154	3.59	486	2.46586	337	3.99737	576	13.2573	1968	15.0269	2041	15.7224	1849	21.4618	2158	19.5685	2130	18.4723	2064	3.58116	446
NewGene_15473	--	--	0	0	0	0	0	0	0	0	0	0	0	0	0.292796	16	1.08886	82	0.230383	18	0	0
NewGene_15959	--	--	0	0	0	0	0	0	0	0	0	0	0	0	0.089686	4	0	0	0.089649	4	0	0
NewGene_12108	--	--	0	0	0	0	0	0	0	0	0	0	0	0	0	0	0	0	0	0	0	0
NewGene_9475	--	--	0	0	0.069731	13	0.043699	13	0.206812	56	0.131427	34	0.272069	51	0.226992	44	0.16102	34	0.487229	104	0.049361	12
NewGene_17995	--	--	0	0	0	0	0	0	0	0	0	0	0	0	0.062628	2	0	0	0.10418	3	0	0
NewGene_387	--	--	0	0	0	0	0	0	0	0	0	0	0	0	0.228657	8	0	0	0.585213	21	0	0
NewGene_6575	--	--	0	0	0	0	0	0	0	0	0	0	0	0	0	0	0	0	0.224906	5	0	0
NewGene_10716	--	--	0	0	0	0	0	0	0	0	0	0	0	0	0	0	0	0	0.426334	21	0	0
NewGene_13274	--	--	0	0	0	0	0	0	0	0	0	0	0	0	0	0	0	0	0.111163	2	0	0
gene-ENSGALG00015012902	ENSGALG00015012902	--	0	0	0	0	0	0	0	0	0	0	0	0	0	0	0	0	0	0	0	0
NewGene_16080	--	--	0	0	0	0	0	0	0	0	0.330191	9	0	0	0	0	0	0	0.071227	2	0	0
gene-ENSGALG00015005959	ENSGALG00015005959	LOC109487980	2.18986	100	1.51997	70	2.10848	105	67.6355	3418	80.2151	3687	81.4276	3241	4.65432	161	3.86681	143	10.4566	396	2.38956	102
gene-ENSGALG00015006892	ENSGALG00015006892	LOC117122844	0.477912	71	0.231896	35	0.306424	50	4.78375	775	4.81904	719	5.88256	748	2.53226	278	1.16377	137	1.70065	208	0.775154	107
gene-ENSGALG00015012189	SYT12	LOC100313745	0.173202	29	0.202759	35	0.433319	79	0.198162	37	0.15929	27	0.236268	35	1.89267	235	1.73265	231	4.05941	553	0.101602	16
NewGene_412	--	--	0	0	0	0	0	0	0.569849	8	0	0	0	0	0	0	0	0	0	0	0	0
gene-ENSGALG00015023204	SNX27	LOC100368066	2.96248	246	3.06837	270	4.27914	389	9.77882	939	9.4014	792	9.77077	713	28.944	1845	26.7331	1818	41.1138	2897	4.5183	349
gene-ENSGALG00015014635	EIF2B5	LOC109466377	2.18179	314	1.38848	202	3.73624	586	8.63673	1359	6.20862	903	6.30445	794	15.0179	1545	14.7492	1596	29.4543	3086	2.32819	313
NewGene_1945	--	--	0	0	0	0	0	0	0	0	0	0	0	0	0.117389	4	0	0	0	0	0	0
gene-ENSGALG00015012107	RPS24	LOC117303823	55.675	10935	43.1927	8581	45.5995	9845	89.7533	18870	98.3708	19795	124.049	21743	335.986	43281	270.317	41439	291.616	37166	38.9735	7124
gene-ENSGALG00015029309	ENSGALG00015029309	--	7.58806	767	4.81023	491	7.63169	844	14.3234	1611	13.332	1364	15.8281	1403	25.0421	1918	26.3375	2165	24.6996	2082	7.77001	734
NewGene_17997	--	--	0	0	0	0	0	0	0.468147	18	0.423674	16	0.326212	11	0.116853	4	0.072302	3	0.438611	15	0	0
NewGene_20890	--	--	0	0	0	0	0	0	0	0	0	0	0	0	0	0	0	0	0	0	0	0
NewGene_11362	--	--	0	0	0	0	0	0	0	0	0	0	0	0	0	0	0	0	0	0	0	0
NewGene_4734	--	--	0	0	0	0	0	0	0	0	0	0	0	0	0	0	0	0	0	0	0	0
NewGene_595	--	--	0	0	0	0	0.026087	2	0.132994	9	0.058184	4	0.124794	7	0.144185	6	0.031205	2	0.122394	6	0.050969	3
NewGene_4749	--	--	0	0	0	0	0	0	0	0	0	0	0	0	0.912759	130	0	0	0.705806	111	0	0
NewGene_4067	--	--	0	0	0	0	0	0	0	0	0	0	0	0	0	0	0	0	0.350909	14	0	0
NewGene_16926	--	--	0	0	0	0	0	0	0	0	0	0	0	0	0.149653	2	0.300397	4	0	0	0	0
NewGene_15876	--	--	0	0	0	0	0	0	0	0	0	0	0	0	0.073344	1	0	0	0.74363	19	0	0
NewGene_12944	--	--	0.100502	6	0	0	0	0	0	0	0.026726	2	0	0	0.133013	7	0	0	0.642954	35	0.103904	7
gene-ENSGALG00015022530	ENSGALG00015022530	--	0.367737	5	0.401859	5	0.305146	4	0.382291	5	0.226906	3	0.262648	3	0.674321	6	0	0	7.0058	66	0.189222	2
NewGene_4603	--	--	0	0	0	0	0	0	0	0	0	0	0	0	0.192895	3	0.259041	4	0	0	0	0
NewGene_22236	--	--	0	0	0	0	0	0	0	0	0	0	0	0	0	0	0	0	0.391468	5	0	0
gene-ENSGALG00015012884	PDSS2	LOC109487344	1.43839	192	1.13539	153	1.14773	168	5.88091	871	7.39393	996	5.4926	641	9.84525	993	10.7799	1167	13.471	1495	1.66633	208
NewGene_15547	--	--	0	0	0	0	0.019085	1	0.064347	7	0	0	0.021152	2	0.07383	5	0.39623	28	0.116083	9	0	0
NewGene_14756	--	--	0	0	0	0	0	0	0	0	0	0	0	0	0.077326	3	0	0	0	0	0	0
gene-ENSGALG00015002885	ENSGALG00015002885	--	0	0	0	0	0	0	0	0	0	0	0	0	0	0	0	0	0	0	0	0
gene-ENSGALG00015022553	ENSGALG00015022553	LOC107357889	0.475925	57	0.352363	43	0.68865	85	0.915827	122	0.784646	95	1.19226	125	4.4852	382	6.27044	606	2.97618	281	0.859137	96
gene-ENSGALG00015010176	H2AFY2	LOC106154235	0.138436	27	0.074235	15	0.20017	43	1.01094	217	0.772561	151	0.784961	133	3.21194	469	3.256	511	6.34356	1020	0.07095	13
gene-ENSGALG00015028987	UNC13B	LOC109471843	1.22414	298	0.792524	190	2.75278	735	1.72718	437	1.88894	462	1.23591	267	1.0709	200	0.59819	120	3.81744	761	0.473814	109
gene-ENSGALG00015021345	PRKAG3	LOC100373594	0.031073	3	0	0	0	0	0.412911	35	0.343605	26	0.568986	38	0	0	0	0	0.084944	6	0	0
NewGene_7638	--	--	0	0	0	0	0	0	0	0	0	0	0	0	0	0	0	0	0	0	0	0
NewGene_18079	--	--	0	0	0	0	0	0	0	0	0	0	0	0	0.267355	3	0	0	0	0	0	0
gene-ENSGALG00015028704	SNX30	LOC106175514	1.08687	160	0.747151	142	1.7029	315	2.1525	465	1.7279	331	2.75008	449	19.512	2713	9.83771	1378	55.0904	9110	0.768536	132
NewGene_1695	--	--	0	0	0	0	0	0	0	0	0	0	0	0	0.281198	4	0	0	0.239114	3	0	0
NewGene_17664	--	--	0	0	0	0	0	0	0.097338	11	0.025554	3	0.034173	4	0.538634	41	2.00061	163	1.1489	96	0	0
gene-ENSGALG00015008508	ENSGALG00015008508	--	0.268581	28	0.123852	14	0.090691	11	4.72126	548	5.823	614	3.12783	286	18.9612	1497	6.06998	515	3.18119	277	0.291885	29
gene-ENSGALG00015009029	ENSGALG00015009029	LOC113226378	0	0	0	0	0	0	0	0	0	0	0	0	0.071863	6	0.078834	7	0.039418	4	0	0
NewGene_20546	--	--	0	0	0	0	0	0	0	0	0	0	0	0	0	0	0	0	0	0	0	0
gene-ENSGALG00015011981	ENSGALG00015011981	LOC110451564	7.75433	933	3.19097	388	5.26078	692	10.6284	1422	8.9451	1089	9.0304	952	41.4898	3781	47.4927	4644	40.1326	4025	4.01809	452
NewGene_22402	--	--	0	0	0	0	0	0	0	0	0	0	0	0	0	0	0	0	0.20649	7	0	0
gene-ENSGALG00015010001	ENSGALG00015010001	--	1.28727	83	0.512944	34	0.58479	42	6.10105	437	4.03656	263	3.76714	213	1.67138	82	0.626021	33	0.332081	18	0.280476	17
gene-ENSGALG00015026001	ENSGALG00015026001	--	0	0	0	0	0	0	0	0	0	0	0	0	0	0	0	0	0	0	0	0
gene-ENSGALG00015007513	ENSGALG00015007513	--	4.07032	555	2.83254	392	3.84266	553	21.3651	3250	18.5796	2574	14.5688	1748	25.4719	2621	32.6489	3586	25.517	2803	3.94212	482
NewGene_4825	--	--	0	0	0	0	0	0	0	0	0	0	0	0	0	0	0	0	0	0	0	0
NewGene_6785	--	--	0	0	0	0	0.18151	4	0	0	0	0	0.512884	7	0.759162	9	0	0	0	0	0	0
NewGene_17323	--	--	0	0	0	0	0	0	0	0	0	0	0	0	0	0	0	0	0	0	0	0
gene-ENSGALG00015006070	ENSGALG00015006070	--	0.231653	27	0.12648	15	0.045638	6	0.022483	3	0.042424	5	0	0	36.4692	3168	44.3817	4136	18.1444	1735	0.041556	5
gene-ENSGALG00015019511	ENSGALG00015019511	LOC109470599	3.30671	423	3.81105	496	4.04854	573	3.05001	437	3.68789	486	3.24535	363	29.5178	2887	16.1482	1689	17.7367	1929	5.5172	665
gene-ENSGALG00015010780	C2orf88	--	4.52386	122	0.822026	23	5.78117	170	3.02557	91	4.12614	113	0.640076	16	3.83086	78	1.09206	24	12.0864	271	1.68643	43
gene-ENSGALG00015022254	RAPGEF6	LOC109466768	0.451163	101	0.334163	75	0.422433	103	3.8353	922	4.81234	1041	6.38323	1217	4.41669	718	4.99882	898	5.0331	892	0.453787	95
gene-ENSGALG00015006994	ENSGALG00015006994	--	0	0	0	0	0	0	0	0	0	0	0	0	0	0	0	0	0	0	0	0
NewGene_6139	--	--	0.289867	21	0.493833	36	0.479897	38	5.89647	466	5.29052	381	3.29559	206	28.8127	1551	16.727	966	6.5732	390	0.352484	24
gene-ENSGALG00015013921	ENSGALG00015013921	--	0.015693	4	0.018299	4	0.019045	5	0.093906	22	0.109207	23	0.049957	9	0.096803	15	0.06203	11	0.112818	19	0	0
NewGene_12657	--	--	0.115335	12	0.154459	17	0.033697	4	0.083241	10	0.038001	4	0.141417	13	0.714936	57	1.03021	88	0.285217	25	0	0
gene-ENSGALG00015018840	ENSGALG00015018840	LOC117295263	0.187765	136	0.17587	132	0.456534	163	0.602229	294	0.569173	198	0.51875	148	0.992832	598	1.35994	485	2.57502	823	0.842292	223
NewGene_276	--	--	0.202348	6	0.2122	7	0.173845	6	0.08362	3	0	0	0	0	0	0	0.08422	3	0.387628	6	0	0
gene-ENSGALG00015014321	ENSGALG00015014321	LOC117115024	0.283615	21	0.140856	11	0.244008	20	80.8203	6480	81.7972	5965	50.4673	3188	19.7467	1079	16.0424	940	16.0398	964	0.159152	11
gene-ENSGALG00015024869	ENSGALG00015024869	LOC109467069	1.09468	172	0.713268	113	1.15665	199	1.284	224	1.10946	176	1.0669	147	7.01321	833	5.41208	690	6.0288	788	0.736231	108
gene-ENSGALG00015007833	GNG4	LOC109470703	0.170971	12	0.073887	5	0.451501	33	0.027515	2	0	0	0.098839	6	0.993642	50	0.833289	45	2.2955	124	0.032786	2
NewGene_22735	--	--	0	0	0	0	0	0	0	0	0	0	0	0	0	0	0	0	0.057583	1	0	0
gene-ENSGALG00015009592	GPSM2	LOC110981044	1.91328	232	1.09468	134	1.20006	160	2.86862	387	2.53612	312	2.40798	256	7.10274	653	6.94423	685	8.38935	849	1.51165	172
NewGene_5469	--	--	0	0	0	0	0	0	0.087438	6	0	0	0.265794	8	0	0	0	0	0.345414	27	0	0
NewGene_14814	--	--	0	0	0	0	0	0	0.037477	2	0.213593	8	0.117753	4	0	0	0	0	0	0	0	0
gene-ENSGALG00015030124	ENSGALG00015030124	--	22.7828	1304	19.2192	1109	31.1632	1943	1.66112	104	1.0317	59	1.9689	100	2.80168	123	3.54064	159	5.0286	238	16.7899	899
NewGene_21352	--	--	0	0	0	0	0	0	0	0	0	0	0	0	0	0	0	0	0	0	0	0
gene-ENSGALG00015024496	ENSGALG00015024496	LOC109475266	0.791632	98	0.094391	12	0.320831	44	2.71872	345	2.03565	245	3.38348	306	0.119805	12	0.262912	23	0.230606	25	0.268492	31
gene-ENSGALG00015015107	ITGB3BP	--	0.629044	83	0.134504	19	0.332855	48	0.437078	65	0.69747	95	0.592803	70	2.90428	247	1.22462	120	10.8279	1042	0.542569	64
gene-ENSGALG00015025262	ENSGALG00015025262	--	0.743959	141	0.428036	82	0.897363	185	1.54142	323	1.0253	196	1.32958	220	6.44968	921	6.77651	1038	10.9868	1725	0.450603	80
NewGene_13874	--	--	0	0	0	0	0	0	0	0	0	0	0	0	0	0	0	0	0.105191	2	0	0
NewGene_13167	--	--	0	0	0	0	0	0	0	0	0	0	0	0	0	0	0	0	0	0	0	0
NewGene_21825	--	--	0	0	0	0	0	0	0	0	0	0	0	0	0	0	0.049199	1	0	0	0	0
gene-ENSGALG00015020913	ENSGALG00015020913	--	0	0	0	0	0	0	0	0	0	0	0	0	0	0	0	0	0.043758	2	0	0
NewGene_16988	--	--	0	0	0	0	0	0	0	0	0.015131	2	0.13309	11	0.036371	3	0.03105	3	0.041241	3	0	0
NewGene_9668	--	--	0.172475	3	0	0	0	0	0	0	0	0	0	0	0	0	0	0	0	0	0	0
NewGene_10224	--	LOC111943545	0	0	0	0	0	0	0.564113	15	0.284167	7	0.294881	7	0.581644	11	1.0582	21	0.820022	16	0	0
gene-ENSGALG00015014189	SLC6A2	LOC109473680	0	0	0.009742	2	0.035609	7	6.71192	1185	4.51974	740	3.21746	458	0.781365	80	0.07789	11	0.920667	111	0.023701	4
gene-ENSGALG00015029471	FST	LOC106150970	3.13228	310	3.19459	320	5.03055	546	5.31061	587	21.9132	2207	27.8847	2420	3.78062	285	3.97055	321	8.10786	675	3.55328	328
gene-ENSGALG00015017728	WDR89	LOC117115939	0.298647	185	0.401027	134	0.30452	177	0.346705	342	0.265481	264	0.27078	226	1.45448	689	1.15747	776	1.96976	982	0.700243	224
gene-ENSGALG00015022878	USP7	LOC106468604	6.63913	1364	5.52081	1146	7.83139	1742	12.7353	2912	11.6795	2407	12.8188	2309	26.5494	4134	26.9625	4505	27.3727	4630	6.59732	1266
NewGene_16104	--	--	0	0	0	0	0	0	0	0	0.00684	2	0	0	0.948857	126	0.078426	15	2.14486	316	0	0
NewGene_8007	--	--	0	0	0	0	0	0	0.226828	8	0.457003	14	0.114286	3	0.110563	2	0	0	0	0	0	0
NewGene_5832	--	--	0.034842	2	0	0	0.650555	23	0	0	0.027621	1	0	0	0.357793	9	0.075891	2	0.104424	3	0.290844	9
gene-ENSGALG00015015240	ENSGALG00015015240	LOC110987358	1.53564	192	2.49482	334	2.18775	317	0.434378	77	0.476226	75	0.371958	47	0.88885	99	1.06955	123	2.76574	347	2.95045	367
NewGene_11505	--	--	0	0	0	0	0	0	0	0	0	0	0	0	0	0	0	0	0	0	0	0
NewGene_8352	--	--	0	0	0	0	0	0	0	0	0	0	0	0	0.091006	3	0	0	0.349651	9	0	0
gene-ENSGALG00015024200	ENSGALG00015024200	--	0	0	0	0	0	0	0	0	0	0	0	0	0.025596	2	0.155565	8	0.116251	6	0	0
NewGene_18482	--	--	0	0	0	0	0	0	0	0	0	0	0	0	0	0	0	0	0	0	0	0
gene-ENSGALG00015018098	CHST2	LOC109467185	0.17713	30	0.128946	22	0.249958	46	1.20838	224	0.444882	75	0.735308	108	3.05619	385	4.36674	590	3.30257	448	0.129617	21
NewGene_413	--	--	0	0	0	0	0	0	0	0	0	0	0	0	0	0	0	0	0	0	0	0
gene-ENSGALG00015009858	KERA	--	0.461906	73	0.157786	25	0.259811	45	0	0	0	0	0	0	0.325603	36	0.019324	3	0.637453	84	0.071781	11
NewGene_22668	--	--	0	0	0	0	0	0	0	0	0	0	0	0	0.260735	20	0	0	2.09224	165	0	0
NewGene_8298	--	--	0	0	0	0	0	0	0	0	0	0	0	0	0	0	0.403205	8	0	0	0	0
gene-ENSGALG00015022394	ISG20L2	LOC109485631	0.78886	95	0.973054	118	1.50047	197	2.66702	357	1.67775	204	1.88814	199	6.16962	562	5.87123	573	6.20957	622	1.26792	143
gene-ENSGALG00015026635	ENSGALG00015026635	--	0.217435	81	0.166516	90	0.231552	94	0.283149	121	0.255521	136	0.183708	85	0.973113	360	0.830247	343	1.37236	422	0.312735	109
NewGene_14215	--	--	0	0	0	0	0	0	0	0	0	0	0	0	0	0	0	0	0.19261	2	0	0
gene-ENSGALG00015023766	ENSGALG00015023766	LOC106159240	0	0	0	0	0	0	0	0	0	0	0.171369	15	1.35861	100	0.410005	33	0.68054	55	0	0
NewGene_1853	--	--	0.214188	28	0.10624	15	0.479274	54	0.233244	31	0.325197	29	0.231359	20	0.674823	60	0.589556	63	0.749564	89	0.316327	29
gene-ENSGALG00015006427	ENSGALG00015006427	LOC109483798	0.00601	2	0	0	0	0	0.058592	20	0.109877	34	0.030019	9	0.521705	121	0.233023	55	1.28186	326	0	0
gene-ENSGALG00015009240	ENSGALG00015009240	LOC109466141	1.57597	390	1.023	252	2.45983	665	5.55249	1527	2.9457	737	3.70231	789	10.8117	1984	9.10757	1796	13.2074	2682	1.97965	448
gene-ENSGALG00015017828	ENSGALG00015017828	--	0.236976	8	0.119762	4	0.097908	7	0	0	0	0	0	0	0	0	0	0	0.237191	13	0.472924	18
NewGene_14694	--	--	0	0	0.026965	2	0.030471	3	0	0	0	0	0	0	0.373195	22	0.29969	16	1.67181	86	0	0
NewGene_19202	--	--	0	0	0	0	0	0	0	0	0	0	0	0	0	0	0	0	0.075241	2	0	0
gene-ENSGALG00015006036	ENSGALG00015006036	--	0	0	0	0	0	0	0	0	0.152942	4	0	0	0.727387	12	1.155	20	0.165472	3	0	0
NewGene_11998	--	--	0	0	0	0	0	0	0	0	0	0	0.549729	6	0	0	0	0	0	0	0	0
gene-ENSGALG00015027278	ENSGALG00015027278	LOC109472618	1.6631	281	0.794127	137	2.67645	490	6.71448	1263	5.1899	886	4.84816	717	16.4577	2105	16.2496	2225	20.2853	2852	1.72554	273
NewGene_11606	--	--	0	0	0	0	0	0	0	0	0	0	0	0	0	0	0	0	0	0	0	0
gene-ENSGALG00015012461	CEP85L	LOC109487401	0.189723	21	0.198958	22	0.190652	23	0.388666	48	0.616492	69	0.391746	38	2.14616	176	1.88981	168	2.99339	270	0.366377	38
gene-ENSGALG00015017855	ENSGALG00015017855	LOC109477392	1.73471	276	1.00802	148	2.18262	398	8.19449	1389	6.31546	951	6.52537	834	13.0843	1635	13.946	2028	14.8375	2036	1.53129	225
gene-ENSGALG00015018680	ENSGALG00015018680	LOC109470738	4.67152	469	2.95967	297	5.57385	607	26.1	2904	23.6672	2400	23.447	2050	30.6497	2319	33.9197	2751	35.9815	3003	5.54546	515
NewGene_332	--	--	0	0	0	0	0	0	0	0	0	0	0	0	0	0	0	0	0	0	0	0
NewGene_10555	--	--	0	0	0	0	0	0	0	0	0	0	0	0	0	0	0	0	0	0	0	0
NewGene_22635	--	--	0	0	0	0	0	0	0	0	0	0	0	0	0	0	0	0	0.202418	5	0	0
gene-ENSGALG00015000059	RAP2A	LOC109477813	1.37559	253	0.710233	132	0.933591	188	3.13831	641	3.11807	579	4.16581	670	9.06404	1260	7.58987	1132	23.8668	3650	0.778527	134
NewGene_3901	--	--	0	0	0.032261	2	0.075892	5	0	0	0	0	0	0	0	0	0	0	0.045513	2	0.042196	2
NewGene_6454	--	--	0	0	0	0	0	0	0.13587	3	0	0	0.08014	2	0	0	0	0	0	0	0	0
gene-ENSGALG00015023450	ENSGALG00015023450	LOC117110698	0.136172	27	0.099383	20	0.104471	23	0.047864	11	0	0	0	0	0.265256	40	0.0641	11	1.90534	309	0.118511	22
gene-ENSGALG00015012120	ENSGALG00015012120	LOC111331479	6.38334	724	12.1135	1380	13.527	1674	18.069	2274	14.8479	1697	13.7642	1364	16.9564	1453	28.574	2623	13.1155	1232	9.6129	1013
gene-ENSGALG00015011767	TM9SF4	LOC112573201	3.08676	522	2.27952	389	3.8843	718	7.50734	1411	7.94709	1358	6.62947	982	23.7376	3038	16.5144	2268	23.8524	3359	3.20257	505
gene-ENSGALG00015003826	COL1A2	LOC100303513	3.5528	747	2.2414	503	7.94496	1827	4.18616	980	3.21637	685	11.0954	2045	685.453	109202	601.254	104694	391.397	72466	2.24738	442
gene-ENSGALG00015006879	MME	LOC106156494	0.26204	42	0.374868	61	0.380444	67	0.096716	18	0	0	0.075943	11	10.5421	1276	7.72941	993	10.2596	1352	0.140573	21
gene-ENSGALG00015024296	NRTN	--	0	0	0	0	0.014638	2	0.084314	11	0.035446	5	0.097546	10	0.037694	4	0	0	0.259197	25	0	0
gene-ENSGALG00015022153	ENSGALG00015022153	LOC109477077	0.231549	87	0.112018	43	0.651098	260	0.843962	351	0.424051	161	0.794183	253	0.844332	239	0.379347	112	1.03021	321	0.222949	79
NewGene_1771	--	--	0	0	0	0	0.00613	2	0.138548	24	0.256203	34	0.075728	15	0.752787	104	0.138315	20	3.69615	553	0	0
NewGene_1020	--	--	0.01895	5	0.080578	14	0	0	0.021355	5	0.097697	18	0.051605	11	0.167235	29	0.15918	16	0.130852	21	0.049951	10
NewGene_22358	--	--	0	0	0	0	0	0	0	0	0	0	0	0	0	0	0	0	0	0	0	0
NewGene_18535	--	--	0	0	0	0	0	0	0	0	0	0	0	0	0	0	0	0	0	0	0	0
NewGene_18777	--	--	0	0	0	0	0	0	0	0	0	0	0	0	0	0	0.422584	7	0	0	0	0
gene-ENSGALG00015018585	ZDHHC15	LOC109470726	0.193556	41	0.19469	42	0.198395	46	0.601601	142	0.962459	207	0.358874	65	0.604503	98	0.845137	146	1.49883	211	0.24984	50
gene-ENSGALG00015028700	ENSGALG00015028700	--	0.020592	4	0	0	0.059864	13	0.078457	16	0	0	0	0	0.04779	8	0.061494	10	0.134781	22	0.011569	2
gene-ENSGALG00015003380	ENSGALG00015003380	LOC109484948	1.06391	122	1.00623	117	1.88474	237	0.019061	3	0	0	0.03629	4	1.25375	109	1.19994	112	2.20282	211	1.45877	157
NewGene_13397	--	--	0	0	0	0	0	0	0	0	0	0	0	0	0	0	0	0	0	0	0	0
NewGene_3856	--	--	0	0	0	0	0	0	0	0	0.067179	3	0	0	0.474381	11	0.167029	4	1.35928	32	0	0
gene-ENSGALG00015009154	ENSGALG00015009154	LOC109462956	0.328218	31	0.378836	36	0.537895	56	1.27226	133	0.80288	77	1.16979	97	5.40506	384	4.0588	310	7.78979	609	0.478004	42
gene-ENSGALG00015010533	ENSGALG00015010533	LOC109486765	1.60784	285	1.27926	260	1.63101	350	3.03348	659	3.17705	598	2.05995	363	7.19404	1010	9.027	1364	10.9164	1684	2.05921	377
NewGene_17266	--	--	0	0	0	0	0	0	0	0	0	0	0	0	0	0	0	0	0.181464	7	0	0
gene-ENSGALG00015025786	ENSGALG00015025786	LOC113669560	1.44874	70	3.33051	162	5.29261	278	6.53648	349	5.4808	267	6.24358	263	6.55034	239	22.4786	878	9.15753	367	3.21971	145
gene-ENSGALG00015028059	DNLZ	LOC102809116	2.59574	69	2.43606	69	2.85304	76	7.26184	219	3.9009	110	5.89854	135	9.58191	196	9.18751	195	9.57555	208	3.14626	70
NewGene_11241	--	--	0	0	0	0	0	0	0	0	0	0	0	0	0.163423	7	0	0	1.45408	93	0	0
NewGene_20240	--	--	2.39666	246	1.08229	113	5.83647	655	19.2752	2199	13.831	1435	33.845	3042	11.0979	863	7.52417	628	11.4321	978	2.11459	203
gene-ENSGALG00015004383	RUNDC3B	LOC106173440	0.271836	38	0.292527	35	0.243593	36	2.10098	276	1.05249	137	0.745469	80	3.99498	397	3.57048	396	6.37021	619	0.2699	34
NewGene_5650	--	--	0	0	0	0	0	0	0	0	0	0	0	0	0	0	0	0	0	0	0	0
gene-ENSGALG00015027110	ECE1	LOC118200001	1.85027	267	0.908171	146	1.79038	297	20.6568	3612	35.7068	5634	20.1427	2798	18.6227	2240	50.1544	6469	19.8808	2571	1.41088	210
gene-ENSGALG00015023936	ENSGALG00015023936	LOC109465022	8.96325	1608	6.06722	1100	7.78942	1528	8.24394	1645	6.97174	1267	6.93554	1090	26.1037	3545	23.1185	3371	26.6497	3984	7.3032	1225
gene-ENSGALG00015024042	ENSGALG00015024042	LOC117289883	2.08183	339	1.96856	323	1.48928	270	4.5164	825	4.37417	720	4.13638	593	7.64813	954	7.87869	1053	8.82146	1207	2.80068	425
NewGene_14364	--	--	0	0	0	0	0	0	0	0	0	0	0	0	0	0	0	0	0	0	0	0
gene-ENSGALG00015024672	NDE1	LOC109464282	0.946847	141	0.633164	95	0.693552	107	1.72837	285	1.20084	174	1.69197	221	7.20265	726	7.11396	759	14.4473	1532	1.02272	132
NewGene_18613	--	--	0	0	0	0	0	0	0	0	0	0	0	0	0	0	0	0	0	0	0	0
NewGene_18909	--	--	0	0	0	0	0	0	0	0	0	0	0	0	0.194704	8	0	0	0.613566	23	0	0
gene-ENSGALG00015012182	ENSGALG00015012182	LOC109471175	1.27085	90	0.673837	48	1.51102	117	6.95355	544	7.39043	526	7.95654	491	15.4538	824	17.4519	998	17.7093	1039	1.30197	86
gene-ENSGALG00015024500	ENSGALG00015024500	LOC109475176	4.36925	866	3.40201	681	5.68415	1232	9.77587	2156	8.91577	1788	7.34583	1276	21.5394	3235	24.7643	3991	29.7629	4919	4.99174	924
gene-ENSGALG00015019555	ENSGALG00015019555	LOC109473510	0.701328	94	0.433943	60	1.50081	221	2.59443	378	2.34264	314	2.19513	254	6.3064	629	6.71536	724	7.53033	827	1.00415	127
gene-ENSGALG00015009923	ENSGALG00015009923	LOC117304860	0	0	0	0	0	0	0	0	0	0	0	0	2.88282	125	0	0	17.7385	859	0.050594	3
NewGene_20783	--	--	0	0	0	0	0	0	0	0	0	0	0	0	0	0	0	0	0	0	0	0
NewGene_12349	--	--	0	0	0	0	0	0	0	0	0	0	0	0	0	0	0	0	0	0	0	0
NewGene_15125	--	--	0	0	0	0	0	0	0	0	0	0	0	0	0.095681	3	0	0	0	0	0	0
gene-ENSGALG00015027265	ENSGALG00015027265	--	0	0	0	0	0	0	0.503446	9	0.08536	2	0	0	0	0	0	0	0	0	0	0
gene-ENSGALG00015021338	TXNRD1	LOC109470505	2.53	199	1.64892	131	3.7896	326	5.20877	456	3.21615	256	1.40725	97	6.2313	371	6.65718	426	6.9534	456	2.35909	173
NewGene_18874	--	--	0	0	0	0	0	0	0	0	0	0	0	0	0.256302	9	0	0	0.128575	5	0	0
NewGene_17974	--	--	0	0	0	0	0	0	0	0	0	0	0	0	0.011689	1	0	0	0.109803	6	0	0
gene-ENSGALG00015014837	ENSGALG00015014837	--	0	0	0	0	0	0	0	0	0	0	0	0	0	0	0	0	0	0	0	0
NewGene_4297	--	--	0	0	0	0	0	0	0	0	0	0	0	0	0	0	0	0	0	0	0	0
gene-ENSGALG00015002157	ENSGALG00015002157	--	0	0	0	0	0	0	0	0	0	0	0	0	0	0	0	0	0	0	0	0
gene-ENSGALG00015002246	PHACTR1	LOC109476551	0.015583	2	0	0	0	0	0.226834	33	0.379216	50	0.332665	35	1.92192	187	0.076678	8	7.45759	798	0	0
gene-ENSGALG00015000386	PRCP	LOC106169430	0.435403	81	0.179876	34	0.503502	103	5.33444	1100	3.97044	745	4.43113	720	28.9907	4070	25.4885	3840	22.8284	3527	0.439974	77
NewGene_20886	--	--	0	0	0	0	0	0	0	0	0	0	0	0	0	0	0	0	0.295816	7	0	0
NewGene_5516	--	--	0	0	0	0	0	0	0	0	0	0	0	0	0	0	0	0	0	0	0	0
NewGene_1013	--	--	0	0	0	0	0	0	0	0	0	0	0	0	0	0	0	0	0.131445	4	0.034445	2
gene-ENSGALG00015015923	SNX12	--	12.4009	1036	7.74683	672	15.9564	1483	27.8686	2590	28.785	2433	32.4003	2397	72.9385	4669	60.7757	4132	115.736	8133	14.0102	1105
NewGene_9765	--	--	0	0	0	0	0	0	0	0	0	0	0	0	0.082351	3	0	0	0.45163	18	0	0
gene-ENSGALG00015028644	ENSGALG00015028644	LOC100370476	0	0	0	0	0	0	0	0	0	0	0	0	0.20799	3	0.134148	2	0.46741	6	0	0
gene-ENSGALG00015002631	ENSGALG00015002631	LOTGIDRAFT_110175	0.983452	114	0.321964	38	0.54971	70	4.1527	536	3.63817	427	4.21014	428	5.0283	442	3.78644	357	13.3622	1292	1.08365	118
gene-ENSGALG00015021855	ENSGALG00015021855	LOC105331190	2.32549	426	1.8439	343	2.24462	447	6.553	1324	6.46803	1195	4.78424	768	13.4105	1863	12.1037	1801	19.0889	2903	1.75544	302
gene-ENSGALG00015004288	OPN4	LOC118412575	0	0	0	0	0	0	0	0	0.016096	2	0	0	0	0	0	0	0	0	0	0
gene-ENSGALG00015003107	TMEM45B	LOC109482925	0.116065	23	0.433355	87	0.246793	54	0.619117	136	0.131299	27	0.442009	77	4.4933	671	5.71384	915	1.95692	322	0.261349	49
gene-ENSGALG00015004042	ANKRD6	LOC102806623	0.753654	147	0.483101	96	1.31256	270	1.23253	268	0.881779	175	0.762068	131	2.66599	395	7.34338	1121	4.87269	763	0.643104	118
gene-ENSGALG00015008529	STX10	LOC109466066	1.67164	211	0.717267	90	1.77669	245	4.86873	677	4.06571	517	4.34976	479	11.1631	1058	11.8634	1210	14.3131	1492	1.57249	183
gene-ENSGALG00015019247	SGK2	LOC106065860	0.039784	5	0.036172	4	0	0	9.13934	1017	6.07195	619	6.83383	602	42.9665	3101	0.230709	19	174.225	14460	0	0
NewGene_1986	--	--	0	0	0	0	0	0	0.16906	7	0	0	0.095596	3	0.307969	9	0.216569	7	0.657175	19	0	0
NewGene_212	--	--	0	0	0	0	0	0	0.22013	29	0.062874	8	0.075931	8	0.950218	69	0.052401	5	2.61243	202	0	0
gene-ENSGALG00015022999	CNN3	LOC117297439	43.0853	3460	51.4851	4175	60.0897	5279	68.5619	6127	69.2488	5629	116.07	8172	390.517	23768	346.953	22659	366.937	24577	65.0921	4882
gene-ENSGALG00015027438	MAP3K14	LOC109474201	0.96777	197	0.571608	118	2.03023	452	2.70053	611	3.5488	731	1.40272	250	6.86024	1057	7.32067	1211	5.23676	888	0.682073	130
gene-ENSGALG00015008444	SIRT5	--	2.1279	151	1.71001	123	4.95466	384	9.45296	745	6.70764	481	11.0175	684	10.1104	543	23.5345	1355	24.2492	1432	2.29984	152
NewGene_8448	--	--	0	0	0	0	0	0	0	0	0	0	0	0	0.2684	32	0.032819	4	1.37523	160	0	0
gene-ENSGALG00015015229	MTX2	LOC109475886	11.478	1026	12.3482	789	16.863	1188	15.0427	1479	15.7339	1424	21.83	1431	41.6114	2014	35.2784	1854	66.1236	3627	11.4362	955
gene-ENSGALG00015027436	VTI1A	LOC109485380	1.29302	226	0.977438	184	1.87389	274	3.27887	626	3.85751	704	4.57317	734	6.68964	935	7.89998	1190	7.26236	1096	1.17004	198
gene-ENSGALG00015006133	CATSPER4	TPC1	2.15926	357	0.847008	142	1.67162	302	2.59715	478	2.3847	399	2.38927	346	7.84515	982	7.09364	953	13.2292	1823	1.15524	179
NewGene_7671	--	--	0	0	0	0	0	0	0.058138	4	0.160431	10	0	0	0.150907	9	0.100414	6	1.00725	50	0	0
gene-ENSGALG00015023268	ENSGALG00015023268	LOC101854223	0	0	0	0	0	0	0	0	0	0	0	0	0.095646	7	0	0	0	0	0	0
NewGene_14895	--	--	0	0	0	0	0.016804	2	0	0	0	0	0.029256	2	0.060912	4	0	0	0.022756	2	0	0
gene-ENSGALG00015025274	ENSGALG00015025274	--	0.017318	1	0	0	0	0	0	0	0	0	0	0	0.878333	31	0.005904	1	0.269951	11	0.069649	3
gene-ENSGALG00015014003	TLK1	--	4.74303	783	2.87156	479	2.7627	499	10.5578	1937	7.00523	1169	6.89598	995	20.0143	2500	20.0992	2694	19.2927	2654	4.01751	616
NewGene_22032	--	--	0	0	0	0	0	0	0	0	0	0	0	0	0	0	0	0	0	0	0	0
gene-ENSGALG00015017256	NUDT16L1	LOC109477070	4.87366	349	4.33071	297	8.96757	684	19.6792	1548	18.3803	1299	20.9887	1273	35.4624	1870	38.5949	2161	41.4898	2431	7.23299	475
NewGene_2607	--	--	0	0	0	0	0	0	0	0	0	0	0	0	0.30794	18	0	0	1.03223	61	0	0
gene-ENSGALG00015013373	TARSL2	LOC118184246	2.12887	294	1.58118	221	3.19863	483	4.31998	664	5.14001	719	4.1669	505	10.4058	1089	9.66431	1085	23.6376	2722	2.59397	335
gene-ENSGALG00015026029	JUP	--	5.0979	671	3.16166	426	10.6636	1536	5.3349	782	3.22927	431	6.23364	720	29.4887	2943	34.8667	3733	23.4095	2571	2.54669	317
gene-ENSGALG00015015007	TPH2	LOC109480215	0	0	0	0	0.02241	4	0	0	0	0	0	0	1.40144	112	0.244932	25	10.9962	853	0	0
gene-ENSGALG00015005963	ENSGALG00015005963	LOC101858827	4.82341	201	4.3795	190	4.36722	204	9.59493	449	7.66073	325	10.0249	373	37.1166	1188	41.2649	1427	66.0795	2304	5.83581	228
gene-ENSGALG00015002414	PPME1	--	1.55718	327	1.39007	295	1.42795	318	4.23902	957	4.12636	876	3.95	703	9.99129	1590	10.2346	1747	16.7098	2923	1.85676	366
NewGene_3056	--	--	0	0	0	0	0	0	0	0	0	0	0	0	0.060417	4	0	0	0.437533	27	0	0
gene-ENSGALG00015015084	ANGEL2	--	2.50884	295	1.98744	236	2.66347	343	3.61572	473	3.36297	401	2.74467	283	19.7044	1515	10.012	957	28.8265	2591	3.06288	337
gene-ENSGALG00015016080	ENSGALG00015016080	--	0	0	0	0	0.024851	2	0	0	0	0	0	0	0.025458	2	0.016653	1	0.079384	5	0	0
gene-ENSGALG00015013402	ENSGALG00015013402	LOC102806183	2.08569	311	1.6144	229	1.64737	260	4.93619	793	4.80415	681	4.21008	519	14.2456	1460	13.656	1480	18.2087	2101	1.67601	236
gene-ENSGALG00015026361	ENSGALG00015026361	LOC109471795	18.5292	3767	22.8005	4684	17.3343	3859	27.2441	6154	23.6978	4881	25.7094	4576	42.9747	6578	60.3054	9931	34.6018	5844	23.2986	4427
gene-ENSGALG00015025850	PGAM5	LOC109037899	6.62052	788	4.15572	499	8.12927	1057	7.77072	1028	5.77849	695	7.58945	791	24.9918	2251	25.7713	2491	33.98	3368	4.78281	531
gene-ENSGALG00015021845	ENSGALG00015021845	--	0	0	0	0	0.023527	2	0	0	0.471223	36	0.524741	35	0.05569	4	0.348344	22	0.160736	11	0	0
gene-ENSGALG00015001564	ENSGALG00015001564	--	0.043925	2	0.044234	2	0.066421	4	0	0	0	0	0	0	0.049305	2	0.079085	3	1.39446	53	0.047827	2
NewGene_8216	--	--	0	0	0	0	0	0	0	0	0	0	0	0	3.25748	173	0.042496	3	10.8405	596	0	0
NewGene_15582	--	--	0	0	0	0	0	0	0	0	0	0	0	0	0	0	0	0	0	0	0	0
gene-ENSGALG00015021577	ENSGALG00015021577	LOC112562026	1.15941	326	0.37796	108	1.27565	372	2.70646	846	2.05864	573	3.0743	722	15.025	3003	13.5288	2934	16.8865	3793	0.567962	149
gene-ENSGALG00015004598	ENSGALG00015004598	LOC109469389	0.674235	92	0.178775	27	0.569598	89	3.02454	453	2.82791	400	2.76965	341	22.0896	2364	18.2945	2087	10.4607	1217	0.304096	42
NewGene_22568	--	--	0	0	0	0	0	0	0	0	0	0	0	0	0	0	0	0	0	0	0	0
NewGene_277	--	--	0	0	0	0	0	0	0	0	0	0	0	0	0	0	0	0	0.045243	1	0	0
NewGene_6128	--	LOC107054947	1.37755	279	1.14462	174	2.40923	557	2.90092	649	2.61681	548	2.72968	492	9.08321	1293	13.2183	1483	6.05232	1006	1.63943	317
gene-ENSGALG00015013098	ENSGALG00015013098	LOC109487855	1.37158	71	0.346369	19	1.20244	68	97.9698	5620	84.3707	4402	89.8965	4063	8.70282	340	14.555	611	7.48071	322	0.651098	32
NewGene_19985	--	--	0	0	0	0	0.048011	6	0	0	0	0	0	0	0.023097	2	0	0	0.312082	22	0	0
gene-ENSGALG00015009758	ENSGALG00015009758	LOC109462336	0.203302	18	0.122902	11	0.335345	33	0	0	0	0	0.055754	5	2.38024	158	1.06254	76	7.68825	559	0.274742	23
NewGene_9078	--	--	0.051606	4	0	0	0.043557	4	0.257379	22	0.078603	6	0	0	0.203886	12	0.318636	16	0.382622	24	0.028878	2
gene-ENSGALG00015009137	ENSGALG00015009137	LOC109482821	19.6359	5128	9.77708	2564	12.5197	3571	3.22819	894	1.41039	355	2.95866	653	1.15629	194	0.01319	4	3.12305	679	14.9434	3638
NewGene_4501	--	--	0	0	0	0	0	0	0	0	0	0	0	0	0	0	0	0	0	0	0	0
NewGene_2904	--	--	0	0	0	0	0	0	0	0	0	0	0	0	0.112825	4	0.270414	8	0.890419	25	0.039013	2
gene-ENSGALG00015009829	ENSGALG00015009829	--	0	0	0	0	0.010301	3	0.007025	2	0	0	0	0	0.215718	30	0.035839	6	0.216562	33	0	0
gene-ENSGALG00015007796	CHST13	LOC109480155	0.204955	37	0.16486	31	0.074092	15	6.04764	1224	6.05382	1116	4.26315	680	12.824	1767	6.02465	900	13.3953	2035	0.095575	16
gene-ENSGALG00015025724	ENSGALG00015025724	LOC106151579	3.48538	430	2.5584	319	4.87283	657	7.44175	1020	7.33862	915	6.29533	680	15.3566	1434	11.9307	1195	30.3067	3113	3.72209	428
NewGene_11066	--	--	0	0	0	0	0	0	0	0	0	0	0	0	0	0	0	0	0	0	0	0
gene-ENSGALG00015019622	ENSGALG00015019622	--	0	0	0	0	0	0	0	0	0	0	0	0	0	0	0	0	0	0	0	0
gene-ENSGALG00015009000	CD9	LOC101856833	0.677162	61	0.386333	35	0.788403	75	1.2405	123	1.24403	112	2.1422	167	49.1315	3299	18.5862	1322	99.9318	7288	0.699132	60
gene-ENSGALG00015011672	ENSGALG00015011672	LOC109466160	0.117538	7	0.083274	5	0.42331	27	12.0898	732	10.1534	567	11.0038	537	9.01814	377	8.18897	365	13.6357	605	0.592659	32
gene-ENSGALG00015007788	POU1F1	LOC109481210	0.045319	7	0.02336	4	0	0	0	0	0.011261	2	0.012206	2	0.047325	6	0.125108	15	0.097613	12	0.144321	20
NewGene_9348	--	--	0	0	0	0	0	0	0	0	0	0	0	0	0	0	0	0	0.541699	6	0	0
NewGene_14315	--	--	0	0	0	0	0	0	0	0	0	0	0	0	0	0	0	0	0	0	0	0
gene-ENSGALG00015016871	POMP	LOC106473474	9.28259	1035	4.8665	549	6.69206	812	19.4327	2379	24.187	2687	26.5125	2566	47.2473	3971	82.0292	7374	47.6191	4373	9.26745	954
gene-ENSGALG00015017811	EXOSC9	LOC109467973	3.23766	272	3.98151	291	4.00939	347	8.22491	754	6.28707	529	7.97726	512	17.9112	1123	18.77	1187	22.0229	1533	5.82567	448
gene-ENSGALG00015016071	LRFN2	LOC110986974	0	0	0.023972	4	0	0	0.057919	9	0.018585	3	0	0	1.11684	117	0	0	4.3486	498	0.011503	2
NewGene_9951	--	--	0	0	0	0	0	0	0	0	0	0	0	0	0	0	0.172055	3	0	0	0	0
NewGene_15199	--	--	0	0	0.067784	2	0	0	0	0	0	0	0	0	0	0	0	0	0	0	0	0
NewGene_13961	--	--	0	0	0	0	0	0	0	0	0	0	0	0	0	0	0	0	0.300039	12	0	0
gene-ENSGALG00015023231	PARN	LOC106178229	3.87697	499	3.39157	369	2.56988	382	8.0861	989	6.64633	715	6.34451	609	12.8517	1235	10.4839	1003	24.5496	2204	2.94639	330
NewGene_2867	--	--	0.157633	10	0.103989	7	0.182859	12	0.835322	56	0.499093	31	0.584663	31	1.69295	77	1.41223	69	0.791265	40	0.299112	17
gene-ENSGALG00015005237	SPRN	--	0.265954	4	0.324929	5	0.196645	4	0.433901	8	0.19324	3	0.873769	12	0.341278	4	0.317498	4	0	0	0	0
NewGene_12978	--	--	3.54019	202	3.27517	189	3.05249	190	3.38992	215	2.82877	163	2.82483	141	10.8906	470	11.7606	545	10.3623	492	3.25771	174
NewGene_1700	--	--	0	0	0	0	0	0	0	0	0	0	0	0	0.05125	5	0	0	0.719526	78	0	0
gene-ENSGALG00015001304	ENSGALG00015001304	--	0	0	0	0	0	0	0	0	0	0	0	0	0	0	0	0	0	0	0	0
NewGene_787	--	--	0	0	0	0	0	0	0	0	0	0	0	0	0	0	0	0	0	0	0	0
gene-ENSGALG00015016622	ENSGALG00015016622	--	0.151368	8	0	0	0.268354	16	1.98663	116	1.63722	87	0.227384	11	1.56747	63	1.80985	78	3.10259	136	0.076877	4
NewGene_5290	--	--	0	0	0	0	0	0	0	0	0	0	0	0	0	0	0	0	0	0	0	0
gene-ENSGALG00015017281	ENSGALG00015017281	LOC109466884	2.01931	343	1.8393	316	3.1928	594	0.14916	29	0.159764	28	0.153643	23	0.697338	90	2.54182	352	2.88784	410	2.77367	440
NewGene_6866	--	--	0	0	0	0	0	0	0	0	0	0	0	0	0	0	0	0	0.181204	3	0	0
gene-ENSGALG00015017302	GJA3	--	0.021059	7	0.015881	6	0	0	0.064084	24	0.051265	17	0.157503	45	0.427821	105	0.343225	91	0.864242	233	0.02319	7
gene-ENSGALG00015013534	ENSGALG00015013534	LOC106155696	17.1541	1117	16.9918	1119	32.5715	2323	102.879	7428	127.438	8298	100.795	5747	69.0986	3374	88.2918	4536	64.7136	3504	23.2865	1417
gene-ENSGALG00015005069	CTNNB1	ctnnb1	43.8419	6546	25.8222	3909	71.9073	11750	50.5223	8373	42.2658	6350	60.3791	8027	92.8872	10440	75.9772	9104	75.5858	9323	27.277	3791
NewGene_15806	--	--	0	0	0	0	0	0	0	0	0	0	0	0	0.084953	5	0	0	0.226395	13	0	0
gene-ENSGALG00015009813	NEK7	--	4.24129	573	3.35846	458	3.2807	485	6.89389	1042	6.05788	827	7.30572	865	27.4335	2773	27.5962	3029	34.8336	3482	3.72098	466
gene-ENSGALG00015027595	CABP5	LOC111633879	0	0	0	0	0.057149	6	0	0	0	0	0.07384	6	0.588232	31	0.103788	8	1.07258	72	0	0
gene-ENSGALG00015027852	ENSGALG00015027852	LOC110976319	6.31631	314	5.16544	267	7.30467	394	11.5089	639	15.3466	773	13.3047	580	34.712	1299	32.6723	1324	57.3023	2357	6.19736	288
gene-ENSGALG00015029279	ENSGALG00015029279	LOC591339	0.194717	5	0	0	0.447865	12	1.24955	34	2.19626	54	2.01465	43	9.29313	171	7.95859	158	10.5203	214	0.292874	7
gene-ENSGALG00015009683	CDH19	--	0.038532	5	0	0	0	0	0	0	0.013719	2	0	0	2.9695	271	0.438211	43	3.57102	357	0	0
gene-ENSGALG00015006360	ENSGALG00015006360	LOC109484062	0	0	0	0	0	0	0	0	0	0	0	0	0.023885	3	0	0	0.036067	4	0.033792	4
NewGene_19564	--	--	0	0	0	0	0	0	0	0	0	0	0	0	0	0	0.132332	3	0.522418	20	0	0
NewGene_21778	--	--	0	0	0	0	0	0	0	0	0	0	0	0	5.88934	694	0	0	20.0206	2604	0	0
NewGene_12659	--	--	0	0	0	0	0	0	0	0	0	0	0	0	0	0	0	0	0	0	0	0
gene-ENSGALG00015016137	ENSGALG00015016137	LOC100370570	1.06633	113	0.875769	94	1.10765	128	1.4509	171	1.98177	212	1.53396	142	3.96271	288	3.41708	293	5.38391	473	0.817263	81
gene-ENSGALG00015016678	ENSGALG00015016678	LOC109464722	0.036567	5	0.015174	2	0	0	0.53779	66	0.385458	46	0.139816	15	0.814958	71	0.154901	16	0.207286	20	0	0
NewGene_2789	--	--	0	0	0	0	0	0	0	0	0	0	0	0	0	0	0	0	0.252249	16	0	0
gene-ENSGALG00015017617	ENSGALG00015017617	--	0.08392	2	0	0	0	0	0.40332	6	0	0	0.583103	7	0.396954	4	0.331289	4	0.33756	4	0	0
NewGene_18668	--	--	0	0	0	0	0	0	0	0	0	0	0	0	0	0	0	0	0	0	0	0
gene-ENSGALG00015000291	ENSGALG00015000291	LOC106679162	5.51206	1712	1.31865	424	3.15599	1071	0.294517	81	0.210727	69	0.265039	75	3.11693	461	5.81539	859	3.51599	678	1.81569	538
gene-ENSGALG00015007741	PPP4R2	LOC109477284	5.84959	814	4.49794	633	6.55106	998	14.8328	2298	13.9765	1970	14.2899	1744	35.1559	3710	40.3698	4570	37.1791	4302	6.27141	816
NewGene_19207	--	--	0.065454	16	0.063002	16	0.0771	21	0.007439	2	0	0	0	0	0.009492	2	0	0	0	0	0.108191	18
gene-ENSGALG00015030069	OSTF1	LOC109469802	7.93123	1048	5.40507	721	6.98128	1009	25.7866	3791	23.2607	3110	26.1827	3033	39.5422	3959	46.8553	5034	27.8666	3071	5.24733	648
NewGene_6253	--	--	0	0	0	0	0	0	0	0	0	0	0	0	0	0	0	0	0.344514	12	0	0
NewGene_11387	--	--	0.04586	4	0.027323	3	0.075317	8	0.079667	8	0.450042	38	0.172695	14	0.242857	16	0.656759	30	0.624887	25	0	0
gene-ENSGALG00015009017	TMEM65	LOC117304899	1.97805	448	1.95851	444	1.38139	352	1.08764	292	0.70279	172	1.14119	242	6.55588	1169	4.97904	968	8.19229	1529	1.49656	327
gene-ENSGALG00015017382	IL1RAP	--	0.29514	29	0.732303	54	0.822791	69	31.738	2507	43.1167	2964	44.6362	2650	8.08998	457	13.1393	802	9.34487	639	0.505178	36
gene-ENSGALG00015017162	ENSGALG00015017162	LOC100371838	1.00191	133	0.972861	131	1.61762	235	3.4747	513	3.19073	429	3.9179	455	3.60865	363	2.82178	304	10.0987	1116	1.58564	197
NewGene_21066	--	--	0	0	0	0	0	0	0	0	0	0	0	0	0	0	0	0	0	0	0	0
gene-ENSGALG00015022568	S100A4	--	0	0	0	0	0.00025	1	0	0	0	0	0	0	0.623527	12	0.549036	11	0.427308	9	0	0
NewGene_10445	--	--	0	0	0	0	0	0	0	0	0	0	0	0	0.071264	2	0	0	0.134536	4	0	0
NewGene_353	--	--	0	0	0	0	0	0	0	0	0	0	0	0	0	0	0.159861	4	0	0	0.080009	2
NewGene_20523	--	--	0	0	0	0	0	0	0	0	0	0	0	0	0	0	0	0	0	0	0	0
gene-ENSGALG00015007909	MRPS35	LOC117291711	1.94737	248	1.28911	166	1.59266	222	5.73402	812	5.70253	734	6.94909	775	14.3604	1073	11.9303	1234	22.1721	2337	1.50944	180
NewGene_7412	--	--	0	0	0	0	0	0	0	0	0	0	0	0	0.252712	7	0	0	0.392848	12	0	0
gene-ENSGALG00015025207	TWF2	LOC109487820	3.46423	448	2.74958	359	5.45844	771	5.8489	840	5.82855	761	5.68154	643	20.8138	2035	28.5596	2929	19.2604	2073	2.44131	295
NewGene_13981	--	--	0	0	0	0	0	0	0.305025	30	0.163369	15	0	0	0.237821	16	0	0	0.901152	47	0	0
gene-ENSGALG00015002239	ENSGALG00015002239	--	0	0	0.050726	1	0	0	0	0	0	0	0	0	0	0	0	0	0	0	0	0
NewGene_17732	--	--	1.27623	74	0.315601	25	1.33769	84	2.86298	206	2.62473	195	3.05574	181	9.27884	500	10.7015	481	10.7834	529	0.769997	43
NewGene_2741	--	--	0	0	0	0	0	0	0	0	0	0	0	0	0	0	0	0	0	0	0	0
gene-ENSGALG00015008396	ENSGALG00015008396	LOC117306840	0.174924	72	0.131105	55	0.176421	80	0.00312	2	0	0	0.014934	6	0.411061	129	0.371021	124	0.532481	181	0.156819	61
NewGene_7242	--	--	0	0	0	0	0	0	0.7331	39	0.106351	6	1.70787	76	0	0	0	0	0	0	0	0
gene-ENSGALG00015026063	INTS11	LOC109479903	2.62159	278	1.83471	194	3.52402	413	7.85435	958	7.50038	788	6.73992	674	19.2458	1662	21.3443	1921	21.5129	1958	2.21648	227
gene-ENSGALG00015024075	TSG101	LOC109467482	23.3642	1336	25.456	1469	24.5047	1532	54.4113	3461	46.9574	2716	58.7068	2942	76.1662	3299	53.9231	2507	150.38	7168	29.5712	1579
gene-ENSGALG00015016676	ENSGALG00015016676	--	6.10659	284	5.96495	280	20.2323	1023	0	0	0	0	0.051004	3	0.519366	19	4.41058	167	1.31581	51	5.74071	249
gene-ENSGALG00015021570	ENSGALG00015021570	LOC100313593	0.251615	27	0.177749	19	0.673927	78	0.908203	107	1.25651	134	2.25012	208	2.0343	163	2.51168	215	1.79718	158	0.401484	40
gene-ENSGALG00015027877	CACNA1B	--	0	0	0	0	0	0	0	0	0	0	0.015066	5	0.133225	34	0	0	0.4739	131	0	0
gene-ENSGALG00015016972	ENSGALG00015016972	LOC109477869	0.697927	58	0.378335	32	0.743022	67	1.02421	94	0.49629	42	0.558493	41	3.13678	196	3.15217	211	3.48007	239	0.385061	30
NewGene_9208	--	--	0.223717	70	0.00721	3	0.26412	77	0.01822	6	0.05701	18	0.090721	25	0.256294	49	0.174764	36	0.110403	18	0.35802	68
gene-ENSGALG00015004413	ENSGALG00015004413	LOC100123078	0	0	0	0	0	0	0	0	0	0	0	0	0	0	0	0	0	0	0	0
gene-ENSGALG00015021358	NFYB	--	3.13256	505	2.07614	344	2.39024	412	6.46247	1131	5.63022	911	6.71401	945	13.4106	1605	12.7916	1656	12.7056	1711	3.36443	487
gene-ENSGALG00015012830	NR2E1	tll	0.004142	2	0.040737	12	0	0	0.052714	16	0.020862	6	0.042266	11	0.259179	54	0.192072	43	0.284916	65	0	0
gene-ENSGALG00015009737	TGIF1	LOC111636902	4.04209	328	2.30347	188	7.67722	657	13.0396	1173	7.05004	579	6.46298	444	28.6658	1730	32.0885	2099	15.793	1063	2.26551	172
gene-ENSGALG00015023909	CDK3	LOC106468859	0.069437	8	0	0	0	0	2.6337	247	2.96816	238	1.263	109	0.475233	41	0	0	2.22485	207	0.019227	2
NewGene_16588	--	--	0	0	0	0	0	0	0	0	0	0	0	0	0.067424	12	0	0	0.16324	32	0	0
gene-ENSGALG00015020608	ENSGALG00015020608	LOC109483464	0.679735	116	0.486979	84	1.33383	248	2.4603	465	1.56527	269	1.60801	239	9.71522	1247	9.1324	1259	8.80114	1245	0.764845	122
NewGene_22098	--	--	0	0	0	0	0	0	0	0	0	0	0	0	0	0	0	0	0.122462	2	0	0
gene-ENSGALG00015000491	SESN3	LOC109464656	0.380921	67	0.276147	49	0.144846	28	0.744724	146	1.27548	220	0.392552	60	3.41617	442	3.74302	520	2.58249	368	0.270584	45
NewGene_15753	--	--	0	0	0	0	0	0	0	0	0	0	0	0	0.144882	7	0.076522	5	0.127152	6	0	0
NewGene_20284	--	--	0	0	0	0	0	0	0	0	0	0	0	0	0.037268	3	0	0	0.080059	6	0	0
NewGene_3505	--	--	0	0	0	0	0	0	0.218764	11	0	0	0.195605	4	0.264417	5	0.395699	15	0.637728	16	0.068944	2
NewGene_13141	--	--	0	0	0	0	0	0	0	0	0	0	0	0	0	0	0	0	0	0	0	0
NewGene_1905	--	--	0	0	0	0	0	0	0	0	0	0	0	0	0	0	0	0	0.207842	6	0	0
gene-ENSGALG00015019486	C4HXorf56	LOC109466086	3.26846	272	2.98667	251	6.00378	546	8.94296	826	14.1665	1191	10.8503	790	24.1238	1518	21.8555	1476	31.6537	2192	3.2731	254
gene-ENSGALG00015014392	ENSGALG00015014392	LOC109479005	0.058605	38	0.029488	20	0.058088	41	0.318117	229	0.529313	345	0.303938	173	0.287104	141	0.45029	237	0.468834	252	0.071609	44
NewGene_17124	--	--	0	0	0	0	0	0	0.876548	67	0.608404	27	0.537032	35	0.048207	3	0	0	0.080125	4	0	0
gene-ENSGALG00015016631	GPBP1L1	LOC118190564	15.1008	2221	13.1028	1946	15.0444	2420	32.9091	5385	28.1982	4197	29.3748	3787	42.9875	4791	45.1855	5404	40.2496	4937	17.0159	2337
gene-ENSGALG00015028979	ENSGALG00015028979	LOC109471882	43.8121	5550	33.83	4326	45.2778	6274	0.46067	65	0.388078	50	0.259674	29	1.20738	116	0.870723	90	1.32399	140	41.1949	4875
NewGene_313	--	--	0	0	0	0	0	0	0	0	0	0	0.122655	3	0	0	0	0	0.139405	3	0	0
gene-ENSGALG00015012522	SNTG1	LOC117300871	0	0	0	0	0	0	0	0	0.011091	3	0.322129	68	0.056562	11	0.262265	52	0.186426	38	0.006174	2
gene-ENSGALG00015023024	DR1	LOC100372077	4.53175	564	3.04782	384	4.84609	660	7.54397	1045	6.80719	858	7.82458	854	21.1978	2000	49.2366	4984	26.5147	2753	4.43918	516
gene-ENSGALG00015005570	ENSGALG00015005570	LOC117307306	0.039112	6	0.011781	2	0.058727	9	0	0	0	0	0	0	0.863573	87	0.414073	46	3.5506	388	0	0
NewGene_14843	--	--	0	0	0	0	0	0	0	0	0	0	0	0	0	0	0.351685	4	0	0	0	0
NewGene_4894	--	LOC108902890	0	0	0	0	0	0	0	0	0	0	0	0	0	0	0	0	0	0	0	0
NewGene_2221	--	--	0	0	0	0	0.112925	4	0	0	0	0	0	0	1.20426	51	0	0	4.95157	245	0.270077	15
NewGene_8316	--	--	0	0	0	0	0	0	0	0	0.9329	40	0.146352	7	3.11953	79	1.99369	74	1.9858	60	0	0
gene-ENSGALG00015023191	ENSGALG00015023191	LOC100184001	0.01939	2	0.009365	1	0.01472	2	0.009448	2	0	0	0.026253	3	0.950612	71	0.409413	35	0.845044	72	0	0
NewGene_10357	--	--	0	0	0	0	0	0	0	0	0	0	0	0	0	0	0	0	0.101236	2	0	0
NewGene_16601	--	--	0	0	0	0	0	0	0	0	0	0	0	0	0.704524	39	0	0	1.48375	83	0	0
NewGene_3751	--	--	0	0	0	0	0	0	0	0	0	0	0	0	1.89808	207	0	0	5.69498	690	0	0
NewGene_13838	--	--	0	0	0	0	0	0	0	0	0	0	0	0	0.124219	12	0	0	0.634341	61	0	0
gene-ENSGALG00015022035	MRPL44	LOC110976695	4.56589	219	4.11338	199	4.46729	234	23.0789	1228	20.3897	987	18.2987	767	34.8468	1263	39.8341	1549	29.1036	1161	4.93705	221
gene-ENSGALG00015014983	TBC1D15	LOC109467414	5.48909	723	3.78598	520	3.90434	570	19.8918	2939	15.08	2026	17.0167	1994	23.9751	2427	27.9932	3048	24.2591	2684	5.65766	703
NewGene_15174	--	--	0	0	0	0	0	0	0	0	0	0	0	0	0	0	0.029136	2	0	0	0	0
NewGene_1485	--	--	0	0	0	0	0	0	0	0	0	0	0	0	0.255085	3	0	0	0.572775	6	0	0
gene-ENSGALG00015019542	ENSGALG00015019542	LOC110979473	1.03786	194	0.682246	129	1.51986	310	7.49122	1553	5.56838	1050	5.30391	869	6.88647	974	5.57208	848	11.6828	1817	1.15408	201
gene-ENSGALG00015029145	PCASP1	LOC109478515	0.503875	113	0.267413	61	0.546958	134	2.65654	658	1.46222	330	1.28492	251	5.7537	968	4.48423	811	5.5902	1028	0.56168	117
NewGene_11974	--	LOC427010	0	0	0	0	0	0	0	0	0	0	0	0	0	0	0	0	0	0	0	0
gene-ENSGALG00015021327	PPP1R7	LOC578561	5.32587	345	4.01316	261	6.39833	457	12.1925	880	9.82935	640	8.74042	495	56.4137	2745	50.4569	2635	88.4607	4755	4.48465	271
gene-ENSGALG00015025838	RGS9	LOC117292888	0.413812	69	0.438489	74	0.328646	59	1.68289	282	0.802729	103	0.385607	54	4.02749	478	2.90151	384	3.69961	475	0.302804	47
NewGene_1147	--	--	0	0	0	0	0	0	0	0	0.230531	3	0	0	0	0	0	0	0	0	0	0
gene-ENSGALG00015000256	ENSGALG00015000256	--	0	0	0	0	0	0	0	0	0	0	0	0	0	0	0	0	0	0	0	0
NewGene_3658	--	--	0	0	0	0	0	0	0.139992	6	0.226738	8	0	0	0.237612	7	0.61722	18	0	0	0	0
gene-ENSGALG00015029419	PPWD1	LOC117326142	1.72795	153	1.27477	114	2.43334	237	2.89579	289	4.2065	376	2.81447	221	11.899	797	10.9118	784	12.0831	891	1.6499	137
gene-ENSGALG00015026444	CAMK2N1	--	0.114314	4	0.103268	4	0.192692	7	11.2682	376	20.059	608	22.4288	589	1.64064	38	1.75448	43	1.22615	31	0	0
gene-ENSGALG00015004407	MTG1	LOC109487298	3.68803	171	2.90724	136	4.02139	204	10.7701	556	14.7186	690	15.4758	629	16.286	572	17.5676	662	16.8783	652	2.9688	129
gene-ENSGALG00015014507	ENSGALG00015014507	LOC109470461	3.15261	334	1.73518	191	2.69642	310	7.21807	846	7.87836	834	5.77587	528	15.0917	1196	15.0023	1238	27.9337	1866	2.42481	237
NewGene_21048	--	--	0	0	0	0	0	0	0	0	0	0	0	0	0	0	0	0	0	0	0	0
gene-ENSGALG00015004375	RARS2	LOC109464548	1.21622	161	0.626812	88	1.21911	178	2.02054	307	2.09282	289	2.10523	236	5.84503	577	4.73072	524	9.90179	1085	0.846132	97
NewGene_19557	--	--	0.033864	6	0	0	0.054899	9	0.086649	15	0.087679	13	0.122111	16	1.64113	199	0.43398	46	1.47191	172	0.054795	8
gene-ENSGALG00015017913	ENSGALG00015017913	LOC109467808	2.88996	430	1.28599	193	2.16822	353	5.1497	852	5.85397	878	4.07915	532	8.82122	994	9.86073	1192	8.55042	1055	1.92109	267
gene-ENSGALG00015006768	ENSGALG00015006768	LOC109487224	0.916711	582	0.589789	378	0.780769	538	2.47289	1736	1.77033	1131	2.13556	1185	7.84232	3706	7.22244	3660	9.55351	4965	0.829624	490
gene-ENSGALG00015012326	ENSGALG00015012326	--	0	0	0	0	0	0	0	0	0	0	0	0	0	0	0	0	0	0	0	0
NewGene_3917	--	--	0	0	0	0	0	0	0	0	0	0	0	0	0	0	0	0	0	0	0	0
NewGene_4061	--	--	0	0	0	0	0	0	0	0	0	0	0	0	0.402917	22	0	0	0.309454	23	0	0
gene-ENSGALG00015017023	ENSGALG00015017023	LOC101852314	0.287633	25	0.371427	32	0	0	0.179373	17	0.096583	9	0.10253	8	0.859542	56	0.608945	42	4.42234	313	0.249812	20
NewGene_14423	--	--	0	0	0	0	0	0	0	0	0	0	0	0	0.274788	13	0	0	0.375053	28	0	0
NewGene_3685	--	--	0	0	0	0	0	0	0	0	0	0	0	0	0.337992	25	0.183583	13	0.543851	31	0	0
gene-ENSGALG00015016477	ALG12	LOC109472143	1.16945	133	3.464	398	3.02716	377	31.3168	3959	32.5618	3742	27.3627	2726	26.5556	2279	12.0587	1115	19.4381	1840	3.85774	410
NewGene_13877	--	--	0	0	0	0	0	0	0	0	0	0	0	0	0	0	0	0	0	0	0	0
NewGene_1939	--	--	0	0	0	0	0	0	0	0	0	0	0	0	0.630826	18	0	0	0.058655	2	0	0
NewGene_16945	--	--	0	0	0	0	0	0	0	0	0	0	0	0	0.085235	2	0	0	0	0	0	0
NewGene_9236	--	--	0	0	0	0	0	0	0	0	0	0	0	0	0	0	0	0	0	0	0	0
NewGene_15073	--	--	0.186347	24	0.045898	6	0.29183	40	0	0	0	0	0	0	0	0	0	0	0.051365	6	0.037393	5
gene-ENSGALG00015021324	TMEM125	--	0.675048	73	0.270131	42	1.18466	226	0.184292	29	0.019693	4	0	0	0.123918	14	0.04529	8	0.260872	42	0.522854	73
gene-ENSGALG00015024395	SELENOS	LOC109478809	5.73168	1046	5.64955	1044	6.73431	1337	13.2568	2653	14.9624	2765	14.7812	2377	19.826	2746	25.3636	3748	21.5003	3271	9.13162	1562
gene-ENSGALG00015024050	DHRS11	LOC106155453	0.455845	85	0.584818	110	0.369813	76	0.668097	139	0.443213	84	0.460455	75	5.413	760	2.40395	363	18.5791	2867	1.01034	175
gene-ENSGALG00015020921	EDBETA	--	0	0	0	0	0	0	0	0	0	0	0	0	1.84277	91	0	0	3.60981	201	0	0
NewGene_536	--	--	0.061782	6	0	0	0	0	0	0	0	0	0.070466	6	0.746366	49	0.077284	5	4.33143	269	0	0
gene-ENSGALG00015027974	DPM2	LOC116294957	3.10337	188	3.46182	208	3.08959	205	7.88781	516	8.07332	481	6.89239	368	13.2084	591	15.702	752	17.6853	876	3.4176	191
gene-ENSGALG00015003739	TUBB2B	LOC106876497	0.593626	47	0.313095	19	0.780362	62	0.820442	85	0.584352	36	0.536457	43	45.7002	2637	31.4926	2167	148.936	9628	0.507178	40
gene-ENSGALG00015010861	ENSGALG00015010861	--	0	0	0	0	0	0	0	0	0.073629	3	0.459577	13	0.192513	5	0	0	0.24951	7	0	0
NewGene_7487	--	--	0	0	0	0	0	0	0.243648	9	0	0	0	0	0.083171	2	0.083346	3	0	0	0	0
NewGene_19368	--	--	0	0	0	0	0	0	0	0	0	0	0	0	0	0	0	0	0.920859	13	0	0
gene-ENSGALG00015004266	ENSGALG00015004266	--	0	0	0	0	0	0	0.100236	10	0.034874	5	0.0804	9	0.335134	20	0.068754	7	0.099226	11	0	0
gene-ENSGALG00015010100	PDE7A	LOC109466089	2.74309	285	3.08738	310	4.66467	504	2.02851	223	1.47084	148	0.870974	85	6.49768	486	4.25188	345	8.58019	718	5.14324	473
gene-ENSGALG00015026101	TOP3B	LOC109468234	1.06379	173	1.12361	184	1.4364	255	2.90785	524	2.21778	361	2.76284	394	9.42569	1150	7.46162	986	14.5534	1955	1.48993	227
NewGene_5853	--	--	0	0	0	0	0	0	0	0	0	0	0	0	0.144024	12	0	0	0.134184	13	0	0
gene-ENSGALG00015028077	TLR4	LOC110976232	0.019502	4	0.043026	7	0.097999	17	3.51788	608	2.53344	399	1.69466	231	13.673	1610	10.5489	1333	4.15829	539	0.189396	28
NewGene_16650	--	--	0	0	0	0	0	0	0	0	0	0	0	0	0	0	0	0	0	0	0	0
gene-ENSGALG00015009605	FABP5	LOC108102055	0.671984	95	1.53326	218	2.27806	351	1.33204	209	3.28885	469	6.09164	752	24.3424	2596	28.027	3134	12.6151	1481	1.11797	147
NewGene_11224	--	--	0	0	0	0	0	0	0.036014	2	0	0	0	0	0.232166	6	0	0	0.298286	9	0	0
gene-ENSGALG00015014944	RAB15	LOC109470333	0.318031	13	0.105936	5	0.054793	4	0.25387	13	0	0	0.293047	11	9.64371	292	12.4195	400	6.09345	202	0.176405	8
NewGene_13191	--	--	0	0	0	0	0	0	0	0	0	0	0	0	0	0	0	0	0	0	0	0
gene-ENSGALG00015021728	PTAFR	LOC100373925	0.144004	37	0.059966	16	0.226681	63	3.12228	874	3.45437	679	0.986614	218	6.86157	1047	4.06868	832	1.7675	286	0.090483	22
gene-ENSGALG00015007164	ENSGALG00015007164	--	0.235121	44	0.1893	36	0.169993	35	7.73583	1483	6.7386	1191	4.35974	646	2.11913	295	1.20462	180	3.0428	452	0.371639	64
NewGene_15061	--	--	0	0	0	0	0	0	0	0	0	0	0	0	0	0	0	0	0	0	0	0
NewGene_21271	--	--	0	0	0	0	0	0	0	0	0	0	0	0	0	0	0	0	0.17006	13	0	0
gene-ENSGALG00015009254	FOXM1	--	0.073151	13	0.101376	17	0.120203	22	1.01359	187	0.560256	94	0.812724	110	2.86666	336	1.60078	216	7.88222	1031	0.193238	28
gene-ENSGALG00015017165	ENSGALG00015017165	--	3.23402	62	0.995732	20	11.5164	239	1.26823	27	1.07621	21	1.08178	18	7.92356	114	23.412	361	3.841	61	0.977041	18
NewGene_6673	--	--	0	0	0	0	0	0	0	0	0	0	0	0	0	0	0	0	0	0	0	0
NewGene_12776	--	--	0	0	0	0	0	0	0.139906	4	0.421285	9	0.04977	1	0	0	0.14388	3	0	0	0	0
gene-ENSGALG00015006327	ENSGALG00015006327	LOC106150969	1.23137	89	0.147959	12	0.777126	60	40.3162	3188	23.7059	1716	63.0519	3960	10.0487	522	23.1783	1317	18.7039	1034	1.50239	88
NewGene_5703	--	--	0	0	0	0	0	0	0	0	0	0	0	0	0	0	0	0	0	0	0	0
gene-ENSGALG00015008428	ENSGALG00015008428	--	3.04362	250	2.90485	260	3.57992	355	4.23575	395	3.74817	337	3.17814	232	9.32396	593	11.5035	790	13.9956	996	4.68857	381
gene-ENSGALG00015019590	ENSGALG00015019590	LOC109483145	0.075012	11	0	0	0.114401	17	0.29755	43	0.30054	40	0.138188	16	0.121382	13	0.130176	14	0.113014	13	0.134176	17
NewGene_15969	--	--	1.23436	98	0.554341	53	1.86613	150	0.07643	9	0	0	0.073541	7	0.735452	51	0.657994	37	0.938231	59	1.54052	115
gene-ENSGALG00015021888	ENSGALG00015021888	LOC109477794	0.036276	6	0.028586	5	0.011886	2	0.145863	25	0.092243	14	0.121559	17	1.53145	151	0.567218	70	1.22955	139	0.02803	4
gene-ENSGALG00015010133	LRRC6	LOC116288377	1.37313	110	0.917926	75	1.16339	102	0.070184	12	0	0	0	0	0.223697	20	0.097533	13	0.611236	56	0.599484	82
gene-ENSGALG00015017752	ING2	LOC109466703	0.471062	38	0.287883	24	0.391426	34	1.44075	128	1.2328	78	1.50246	105	12.8859	580	5.24803	328	21.0214	1111	0.177238	14
gene-ENSGALG00015029766	HCN1	LOC113212890	0	0	0	0	0	0	0	0	0	0	0	0	0	0	0.049493	6	0	0	0	0
gene-ENSGALG00015021741	SSX2IP	LOC100367423	2.53902	309	1.30537	156	1.26798	166	4.07999	527	2.19799	269	3.16234	329	4.19175	379	22.1011	2147	17.6382	1726	1.91302	209
gene-ENSGALG00015020991	ENSGALG00015020991	--	0	0	0	0	0	0	0	0	0	0	0	0	0	0	0	0	0	0	0	0
NewGene_20868	--	--	0	0	0	0	0	0	0	0	0	0	0	0	0	0	0	0	0	0	0	0
NewGene_918	--	--	0	0	0	0	0	0	0	0	0	0	0	0	0	0	0	0	0.09245	2	0	0
NewGene_12043	--	--	0	0	0	0	0	0	0.090399	10	0	0	0	0	0.020992	2	0	0	0.119114	10	0	0
NewGene_8540	--	--	0	0	0	0	0	0	0	0	0	0	0	0	0.117575	6	0	0	0.555921	20	0	0
NewGene_3705	--	--	0	0	0	0	0	0	0	0	0	0	0	0	0	0	0	0	0	0	0	0
gene-ENSGALG00015005889	UQCR10	--	10.7919	210	14.2864	280	15.5161	329	60.2439	1300	59.3104	1164	82.0042	1394	87.8638	1291	110.178	1737	68.5211	1108	15.9046	288
gene-ENSGALG00015028496	ENSGALG00015028496	--	0	0	0	0	0	0	0.062521	3	0.007873	1	0	0	0.619418	21	1.49705	52	0.97583	36	0	0
gene-ENSGALG00015025469	Dlx4	--	0	0	0	0	0	0	0	0	0	0	0	0	0	0	0	0	0	0	0	0
NewGene_1436	--	--	0.198091	9	0.240761	11	0.656455	31	0.31295	15	0.096828	5	0.482799	18	11.6189	371	14.9652	469	6.93647	236	0	0
NewGene_14413	--	--	0	0	0	0	0.02637	1	0	0	0.02519	1	0	0	1.11175	32	0.100409	4	1.187	35	0	0
NewGene_13302	--	--	0	0	0	0	0	0	0	0	0	0	0	0	0	0	0	0	0	0	0	0
gene-ENSGALG00015019282	LAMB4	LOC100371750	0.336747	83	0.183709	46	0.137812	37	0	0	0.02788	7	0.022301	5	0.177931	33	0.095342	20	0.119366	25	0.261528	60
NewGene_7399	--	--	0	0	0	0	0	0	0	0	0	0	0	0	0	0	0	0	0	0	0	0
gene-ENSGALG00015026845	ENSGALG00015026845	LOC109473813	3.54034	371	2.11511	227	4.63428	534	9.4162	1103	8.74715	934	6.40179	590	23.0366	1846	24.7734	2123	27.0776	2364	3.86201	380
gene-ENSGALG00015025766	ENSGALG00015025766	LOC109461894	1.35319	145	0.498506	54	2.22629	260	3.61637	430	2.31994	251	1.55347	146	7.19078	582	4.67233	406	11.1985	997	1.15188	115
gene-ENSGALG00015029734	GNE	LOC109478571	1.12769	214	0.674331	130	0.851362	178	13.0978	2662	12.4327	2267	12.9665	2077	8.95084	1232	10.3671	1489	10.8894	1644	1.10343	190
gene-ENSGALG00015005858	ENSGALG00015005858	--	0	0	0	0	0	0	0	0	0	0	0	0	0	0	0	0	0	0	0	0
NewGene_14156	--	--	0	0	0	0	0	0	0	0	0	0	0	0	0	0	0	0	0	0	0	0
NewGene_11467	--	--	0	0	0	0	0	0	0	0	0	0	0	0	0	0	0	0	0	0	0	0
gene-ENSGALG00015016119	ENSGALG00015016119	LOC109487608	0	0	0	0	0.030459	4	0.04481	6	0	0	0	0	1.38227	126	1.70341	167	1.57792	159	0	0
gene-ENSGALG00015026373	ENSGALG00015026373	LOC110461682	0.583377	199	0.600308	193	0.680115	234	0.015283	6	0.025071	9	0.004817	2	0.453458	117	0.420446	117	1.92741	488	0.509643	154
NewGene_4051	--	--	0	0	0	0	0	0	0	0	0	0	0	0	0	0	0	0	0	0	0	0
NewGene_14410	--	--	0	0	0	0	0	0	0	0	0	0	0	0	0.103048	2	0	0	0.532858	11	0	0
gene-ENSGALG00015004714	MOB1B	LOC109857754	2.96312	561	1.73359	332	2.69603	558	5.77189	1215	5.0027	958	5.79	961	14.6995	2172	12.6237	1942	17.8642	2906	1.90826	337
gene-ENSGALG00015021017	IPO9	LOC109472750	2.47102	428	2.07822	363	3.04695	577	5.93099	1142	3.90173	683	4.16776	632	15.2438	1998	10.6706	1501	22.7598	3283	2.84689	460
gene-ENSGALG00015024329	ASB7	LOC100375415	0.984125	209	0.458001	96	0.759073	176	1.88515	438	1.54532	331	1.38051	256	3.36387	539	3.5045	574	6.78728	1049	0.901434	167
NewGene_11312	--	--	0	0	0	0	0	0	0	0	0	0	0	0	0	0	0	0	0	0	0	0
gene-ENSGALG00015015123	LEO1	--	1.35652	218	1.20937	200	2.46192	342	3.2752	593	3.55015	579	3.31735	444	9.09555	996	8.06398	829	8.92126	735	1.36154	182
gene-ENSGALG00015018542	ENSGALG00015018542	LOC110988909	0.54967	57	0.105488	12	0.439641	50	1.1898	138	0.673748	71	1.45262	132	8.97106	592	4.79721	383	21.3174	1380	0.331301	33
gene-ENSGALG00015021264	WNT6	LOC109465440	0	0	0	0	0.039053	4	0	0	0	0	0	0	5.3192	294	2.66283	142	26.5667	1527	0.051041	4
gene-ENSGALG00015021813	ENSGALG00015021813	LOC109483818	2.72017	177	1.58452	105	3.96265	283	10.5228	762	8.34876	551	9.37824	536	24.3989	1203	21.2173	1121	19.6505	1067	2.92516	179
NewGene_16725	--	--	0.382633	72	0.36262	65	0.564472	104	2.48091	344	1.39151	211	1.48834	182	4.4972	410	4.16095	397	2.28753	295	0.45116	76
gene-ENSGALG00015009090	ENSGALG00015009090	--	0.0271	1	0.041744	2	0	0	0	0	0	0	0	0	0.319772	8	0.306211	8	0.485421	13	0	0
NewGene_10392	--	--	0	0	0	0	0	0	0	0	0	0	0	0	0	0	0	0	0	0	0	0
gene-ENSGALG00015002213	ENSGALG00015002213	--	8.99387	1199	5.44995	732	6.14433	897	0.120316	18	0.140137	19	0.179706	21	1.90974	193	3.65843	398	6.54137	728	5.82336	725
gene-ENSGALG00015013451	APOC3	--	0	0	0	0	0	0	71.409	2151	288.834	7911	176.861	4196	4.93259	102	5.38844	119	1.07321	25	0	0
gene-ENSGALG00015006857	NDUFAF5	LOC109470344	1.52113	99	1.43031	94	3.12177	221	5.2628	379	4.01154	263	4.99517	283	12.7023	623	10.4741	551	14.0964	760	1.88647	114
NewGene_2163	--	--	0	0	0	0	0	0	0	0	0	0	0	0	0	0	0.535241	5	0	0	0	0
NewGene_19239	--	--	0	0	0	0	0	0	0.022551	2	0	0	0	0	3.14066	152	1.67223	79	2.74646	144	0	0
gene-ENSGALG00015018191	RHAG	LOC106152434	0.106389	15	0.079051	12	0.038212	6	0.590433	90	0.108516	16	0.518991	57	0.458962	49	0.795952	91	0.669028	78	0.05965	8
NewGene_1216	--	--	0	0	0	0	0	0	0	0	0	0	0	0	0.081964	2	0	0	0	0	0.210995	5
NewGene_19539	--	--	0.227766	5	0.068663	2	1.56192	36	0	0	0	0	0	0	0	0	0	0	0	0	0.529442	11
NewGene_17558	--	--	0.141792	2	0	0	0	0	0	0	0	0	0	0	0	0	0.144314	4	0.088651	3	0	0
NewGene_13231	--	--	0	0	0	0	0	0	0	0	0.055136	2	0	0	0	0	0	0	0.139338	3	0	0
gene-ENSGALG00015022832	ENSGALG00015022832	LOC109471963	2.53815	152	1.61422	97	2.63711	172	6.76396	449	6.29456	380	6.37609	333	16.0133	709	17.28	825	21.9354	1013	3.1925	178
NewGene_16698	--	--	0	0	0	0	0	0	0	0	0	0	0	0	0	0	0	0	0	0	0	0
gene-ENSGALG00015009639	ENSGALG00015009639	--	0	0	0	0	0	0	0	0	0	0	0	0	0.074396	9	0	0	0.360387	46	0	0
gene-ENSGALG00015012505	ENSGALG00015012505	LOC5522316	0	0	0	0	0	0	0	0	0	0	0	0	0	0	0	0	0	0	0	0
gene-ENSGALG00015000184	ENSGALG00015000184	LOC108576771	4.81333	512	4.06724	437	7.564	880	13.2088	1563	9.52305	1025	8.22383	767	20.0966	1619	20.8631	1804	25.7623	2284	5.69767	566
gene-ENSGALG00015021147	RASGEF1C	LOC109466223	0.052032	8	0.050225	7	0.075451	12	0.207834	32	0.43682	57	0.136144	17	0.315204	33	0.108411	13	0.359291	42	0.044734	6
NewGene_19062	--	--	0	0	0	0	0	0	0	0	0	0	0	0	0	0	0	0	0	0	0	0
NewGene_13444	--	--	0	0	0	0	0	0	0	0	0	0	0	0	0	0	0	0	0	0	0	0
gene-ENSGALG00015022587	NUDT1	LOC117332564	1.56115	69	0.869654	39	1.82096	88	34.2146	1688	23.9795	1072	36.8354	1418	11.3435	378	11.6828	417	12.9367	478	1.11821	47
gene-ENSGALG00015008530	RBFA	LOC109473463	0.9008	117	0.594391	59	0.952986	105	5.02398	675	5.50831	603	4.03268	398	7.51318	573	6.34725	540	7.44948	633	1.29115	120
NewGene_7171	--	--	0	0	0	0	0	0	0	0	0	0	0	0	0	0	0	0	0	0	0	0
gene-ENSGALG00015021785	ENSGALG00015021785	LOC109481333	0.03358	6	0.182317	33	0.115506	23	45.2966	8798	32.9581	5832	5.22325	802	0.556457	74	0.078684	12	0.947548	137	0.191589	32
gene-ENSGALG00015009675	ENSGALG00015009675	--	1.82159	313	1.48827	259	2.45226	461	4.47361	856	3.85372	670	3.12377	471	9.57429	1247	7.52919	1052	14.8142	2123	1.96744	316
NewGene_933	--	--	2.42303	209	1.56214	136	2.78442	262	7.23891	693	11.8297	1030	19.8002	1493	25.3247	1651	36.6812	2566	20.1526	1446	2.9025	234
gene-ENSGALG00015009686	ENSGALG00015009686	--	0	0	0	0	0	0	0	0	0	0	0	0	0.344613	20	0.385356	31	0	0	0	0
NewGene_19492	--	--	0	0	0	0	0	0	0	0	0	0	0	0	0	0	0	0	0	0	0	0
NewGene_21068	--	--	0	0	0	0	0	0	0	0	0	0	0	0	0	0	0	0	0	0	0	0
gene-ENSGALG00015022577	SEMA6B	LOC109476014	0.011252	2	0	0	0.046862	9	0.38266	70	0.328438	55	0.466285	68	1.09861	133	0.330931	45	2.44144	326	0.022878	4
gene-ENSGALG00015006753	ACR	LOC105342011	0	0	0	0	0	0	0.122295	8	0	0	0.09656	5	0.12226	5	0.302254	13	0.192914	9	0	0
gene-ENSGALG00015029310	RCL1	LOC110987263	1.21862	160	0.638203	75	1.71074	251	12.1123	1526	10.1848	1407	10.269	1184	11.9324	1025	6.66954	812	17.0439	1668	1.22017	177
gene-ENSGALG00015000135	MMP27	LOC117290785	0.088992	8	0.10513	10	0.348023	35	0	0	0	0	0	0	15.5128	1055	2.8682	210	2.34049	176	0.40788	35
gene-ENSGALG00015021030	SYCP3	LOC111104618	0.099565	8	0.071104	6	0.035833	3	0.120452	10	0.113092	9	0.117796	8	1.09823	57	0.339652	21	1.64884	93	0.106185	8
NewGene_9843	--	--	0	0	0	0	0	0	0	0	0	0	0	0	0	0	0	0	0	0	0	0
NewGene_11827	--	--	0	0	0	0	0	0	0	0	0	0	0	0	0	0	0	0	0	0	0	0
gene-ENSGALG00015021707	NME5	LOC109466701	2.11479	203	1.29607	126	2.32318	244	2.88661	309	2.10799	205	1.4791	125	6.53954	481	4.94351	389	8.38372	674	1.70257	153
NewGene_7622	--	--	0.072857	3	0	0	0.101974	4	0	0	0	0	0	0	0	0	0.027142	1	0.597381	14	0	0
gene-ENSGALG00015012993	ENSGALG00015012993	LOC109473870	0.143611	11	0.295434	22	0.114272	10	0.149114	13	0.137638	11	0.317815	21	0.374585	21	0.478017	29	0.970126	60	0.571706	40
NewGene_1362	--	--	0	0	0	0	0	0	0	0	0	0	0	0	0	0	0	0	0	0	0	0
gene-ENSGALG00015021480	ENSGALG00015021480	--	0	0	0	0	0	0	0.112171	13	0.12901	13	0.023401	2	0.042717	4	0.025369	2	0.01823	2	0	0
gene-ENSGALG00015027480	ENSGALG00015027480	LOC106172962	0	0	0.09874	6	0.199195	13	0	0	0	0	0	0	0	0	0	0	0	0	0.101124	6
gene-ENSGALG00015001725	BLEC3	LOC110978128	0	0	0	0	0	0	0	0	0	0	0	0	1.04452	29	1.01894	30	4.06743	122	0	0
gene-ENSGALG00015029430	ENSGALG00015029430	--	0	0	0	0	0	0	0	0	0	0	0	0	0	0	0	0	0	0	0	0
gene-ENSGALG00015012661	MSL3	LOC109475844	5.56933	967	3.50878	639	3.93657	786	5.40954	1089	4.29734	842	5.1036	838	17.4425	2411	14.6758	2218	23.523	3510	4.16805	732
NewGene_13298	--	--	0	0	0	0	0	0	0	0	0	0	0.066654	4	0.125446	7	0.110821	7	0	0	0.022802	2
gene-ENSGALG00015002949	ENSGALG00015002949	LOC107447801	0.011234	4	0.033089	10	0.050538	16	0	0	0.014138	5	0.00691	2	19.6455	4163	0.148968	34	140.572	32775	0	0
NewGene_19578	--	--	0	0	0	0	0	0	0	0	0	0	0	0	0.27079	3	0	0	0	0	0	0
NewGene_674	--	--	0.050349	15	0	0	0	0	2.8032	662	1.98634	368	4.22115	826	0.190823	33	0.037453	9	1.89917	121	0.030209	8
NewGene_5932	--	--	0	0	0	0	0	0	0	0	0	0	0	0	0	0	0	0	0	0	0	0
NewGene_17432	--	LOC117438165	0.974958	32	0.115985	4	0.475452	17	1.89561	68	1.3664	45	1.15762	33	4.52401	111	2.51207	66	3.11833	84	0.277007	9
gene-ENSGALG00015021237	TMOD4	LOC109468600	0.025006	3	0	0	0	0	0.05259	6	0.064144	7	0.103082	7	0.241441	12	0.347178	20	0.288085	23	0	0
gene-ENSGALG00015016236	MGAT4A	LOC109467986	0.814395	253	0.418046	131	0.693654	231	2.06182	713	1.4015	441	2.42599	661	6.55136	1541	5.45293	1377	5.73648	1485	0.632357	184
NewGene_17713	--	--	0	0	0	0	0	0	0	0	0	0	0	0	0	0	0	0	0	0	0	0
gene-ENSGALG00015016422	VMO1	--	256.402	27929	366.388	40302	377.438	44976	0	0	0.032529	4	0.078323	8	0	0	0	0	0	0	186.902	19014
NewGene_6276	--	--	0	0	0	0	0	0	0	0	0	0	0	0	0.045647	3	0	0	0	0	0	0
gene-ENSGALG00015005784	ENSGALG00015005784	LOC109467873	1.32078	818	0.660325	414	0.982316	669	0.36931	256	0.315239	199	0.939836	509	10.8598	5076	15.1528	7579	9.55447	4920	1.14314	654
NewGene_5333	--	--	0	0	0	0	0	0	0	0	0	0	0	0	0	0	0	0	0.252765	4	0	0
gene-ENSGALG00015025236	ENSGALG00015025236	PDE8B	2.16076	266	1.90977	237	4.21088	566	5.41829	737	6.88729	839	4.64509	500	9.93584	925	29.9398	2988	10.9676	1123	2.52082	288
NewGene_10142	--	--	0	0	0	0	0.056724	5	2.89359	238	5.132	405	1.04393	72	3.34884	200	2.84375	182	0.720723	47	0	0
gene-ENSGALG00015028554	ENSGALG00015028554	LOC115889041	0.056867	2	0	0	0.206029	7	0.054006	2	0.348491	11	0	0	0	0	0.098528	3	0.279992	7	0	0
gene-ENSGALG00015004380	ERLIN1	LOC110040937	2.897	320	2.38149	255	2.67265	309	11.6473	1365	12.1372	1171	11.1205	862	21.1207	2234	25.0217	2163	32.9846	3299	2.90711	252
NewGene_15875	--	--	0	0	0	0	0	0	0	0	0	0	0	0	0	0	0	0	0	0	0	0
gene-ENSGALG00015011750	TADA1	LOC100374829	1.58377	181	1.51761	175	2.42503	303	4.66398	592	3.29512	381	3.00616	301	25.6062	2213	11.3251	1050	62.2143	5916	3.162	337
gene-ENSGALG00015028094	CLIC3	Clic1	1.07283	75	0.197338	14	1.91041	146	0.103993	9	0.066005	5	0.035009	3	7.72935	408	2.46702	140	9.69293	559	0.602585	41
NewGene_6285	--	--	0.125906	8	0.084358	5	0.610123	27	0.761376	38	0.693873	24	0.598332	25	1.12386	26	1.5248	35	0.647033	23	0	0
NewGene_22396	--	--	1.12765	132	0.826653	99	1.12514	144	3.41876	450	1.90008	227	3.1231	324	3.61614	324	3.13287	301	3.14592	310	1.28607	142
NewGene_12801	--	--	0.01195	2	0	0	0.007775	2	0.084456	16	0.111748	19	0.231854	33	0.365994	25	0.071024	10	1.66111	130	0	0
NewGene_6123	--	--	0	0	0	0	0	0	0	0	0	0	0	0	0	0	0	0	0	0	0	0
NewGene_17442	--	LOC111944276	0	0	0	0	0	0	0	0	0	0	0	0	0	0	0	0	0	0	0	0
NewGene_6342	--	--	0	0	0	0	0	0	0	0	0	0	0	0	0	0	0.145421	4	0.141558	4	0	0
NewGene_6698	--	--	0	0	0	0	0	0	0	0	0	0	0	0	0	0	0	0	0	0	0	0
NewGene_9752	--	--	0	0	0	0	0	0	0	0	0	0	0	0	0	0	0	0	0	0	0	0
NewGene_13860	--	--	0	0	0	0	0	0	0	0	0	0	0	0	0.278178	7	0.186041	5	0	0	0	0
NewGene_12326	--	--	0	0	0	0	0	0	0	0	0	0	0	0	0.283018	11	0	0	0.057134	3	0	0
gene-ENSGALG00015026246	ERN1	LOC109481986	6.23994	1246	12.7054	2560	3.72422	807	12.5468	2786	10.7167	2123	11.0318	1930	6.33333	958	5.99989	969	7.11601	1157	19.33	3451
gene-ENSGALG00015027461	GNAZ	LOC109477346	0.013573	2	0.049507	8	0.022375	4	0.168551	28	0.047155	8	0.030704	4	2.34997	263	1.77982	214	5.02034	618	0.107639	15
gene-ENSGALG00015009441	AP3M1	LOC109482646	13.0187	1287	14.0937	1407	14.8277	1601	30.4058	3348	28.1628	2818	32.1349	2781	55.0216	3692	55.4305	4307	45.6169	3748	21.7913	2011
gene-ENSGALG00015021087	SERINC2	--	0.284034	26	0.185428	18	1.04534	105	0.613191	63	0.567486	53	1.95355	156	2.16059	150	3.37944	251	3.71481	282	0.315173	27
NewGene_874	--	--	0.028251	4	0	0	0	0	0	0	0	0	0	0	0.012611	2	0.009529	2	0.051091	7	0	0
NewGene_11443	--	--	0	0	0	0	0	0	0	0	0	0	0	0	0.578674	27	0	0	3.30779	247	0	0
NewGene_7059	--	--	0	0	0	0	0	0	0	0	0	0	0	0	0.169999	44	0	0	0.158106	45	0	0
NewGene_5800	--	--	0	0	0	0	0	0	0	0	0	0	0	0	0	0	0	0	0.057401	4	0	0
gene-ENSGALG00015014146	ENSGALG00015014146	LOC109477853	0	0	0	0	0	0	0	0	0	0	0	0	0	0	0	0	0	0	0	0
gene-ENSGALG00015027505	FAM187A	LOC111122409	0	0	0	0	0	0	0	0	0	0	0	0	0	0	0	0	0.023205	2	0	0
NewGene_7035	--	--	0	0	0	0	0	0	0	0	0	0	0.039534	2	0	0	0.062942	1	0.103983	4	0	0
gene-ENSGALG00015012796	ENSGALG00015012796	--	0	0	0	0	0.294712	4	0	0	0	0	0.205454	3	0	0	0	0	0.892335	10	0.074716	1
NewGene_7361	--	--	0	0	0	0	0	0	0	0	0	0	0	0	0.083171	2	0	0	0.095083	2	0	0
gene-ENSGALG00015005764	PIT54	LOC116301723	0	0	0	0	0.018796	2	3061.38	331385	2024.72	199348	1946	165952	3.45046	255	0.106181	9	0.053411	5	0.021869	2
NewGene_4033	--	--	0	0	0	0	0	0	0	0	0	0	0	0	0	0	0	0	0	0	0	0
NewGene_19127	--	--	0	0	0	0	0	0	0	0	0	0	0	0	0	0	0	0	0	0	0	0
gene-ENSGALG00015000145	ENSGALG00015000145	LOC109463887	0.630208	54	0.431318	38	1.19894	110	2.58864	240	2.5966	219	3.35601	245	9.24217	584	5.00205	339	9.72623	675	1.08674	87
gene-ENSGALG00015016952	PDLIM5	--	2.32993	469	1.7006	331	2.02347	436	5.25607	1136	4.18163	845	6.29048	1128	24.2017	3645	22.4904	3681	15.832	2529	2.58839	469
NewGene_22682	--	--	0	0	0	0	0	0	0	0	0	0	0	0	0.116279	5	0	0	0.476751	20	0	0
NewGene_11742	--	--	0	0	0	0	0	0	0	0	0	0	0	0	0.038636	2	0	0	0.319123	16	0	0
NewGene_6109	--	--	0	0	0	0	0	0	0	0	0	0	0	0	0	0	0	0	0.223386	4	0	0
gene-ENSGALG00015024475	ENSGALG00015024475	LOC100378696	0.452226	16	0.363643	13	0.934864	36	4.99437	191	6.17822	215	5.98224	180	5.33652	139	12.6888	354	6.71795	193	0.614564	20
NewGene_7007	--	--	0.045416	4	0	0	0.046197	4	0.162004	15	0.224025	11	0.147255	3	0.474383	18	0.203826	8	0.051741	4	0.045976	4
gene-ENSGALG00015011295	ENSGALG00015011295	LOC109482894	0.683899	72	0.335458	33	1.18985	117	0.983974	107	0.684745	67	0.839681	78	12.6088	933	10.6204	833	12.2966	956	0.534862	49
gene-ENSGALG00015025937	ENSGALG00015025937	LOC109469478	0.628498	99	0.726968	116	1.02197	176	1.61115	282	1.51627	241	0.826847	114	2.83486	338	3.15666	403	5.49037	719	0.866786	128
gene-ENSGALG00015023361	ENSGALG00015023361	--	0.253677	38	0.184169	28	0.489705	79	0.029575	5	0.043519	7	0.116147	15	0.783514	88	0.514617	62	2.2434	275	0.193972	27
gene-ENSGALG00015001796	ENSGALG00015001796	--	0	0	0	0	0	0	0	0	0	0	0.023552	1	0	0	0	0	0	0	0	0
NewGene_1693	--	--	0	0	0	0	0	0	0	0	0	0	0	0	0.931774	103	0.029689	5	2.27322	383	0	0
NewGene_6539	--	--	0	0	0	0	0	0	0.060033	1	0.138817	2	0.249433	3	0.642852	7	0.559762	6	0.434482	5	0.112778	2
NewGene_13082	--	--	0	0	0	0	0	0	0	0	0	0	0	0	0	0	0	0	0	0	0	0
gene-ENSGALG00015018231	ENSGALG00015018231	LOC106172741	1.445	162	0.466691	53	0.789497	97	4.01	498	3.91186	410	3.4442	338	6.31616	496	6.37059	537	11.5381	1073	0.672149	71
NewGene_2834	--	--	0.37201	43	0.104772	16	0.418768	49	0.796027	103	0.714965	94	0.850309	80	1.57527	141	0.877635	77	2.08232	205	0.283297	35
gene-ENSGALG00015015265	CCNE1	LOC100371723	1.18298	167	0.747063	107	1.2013	179	3.01607	452	2.12622	304	1.8901	195	10.5081	995	6.18161	576	20.253	2245	1.38719	183
NewGene_10291	--	--	0	0	0	0	0	0	0.023695	1	0	0	0	0	0.248052	5	0	0	0.172846	4	0	0
gene-ENSGALG00015024386	ENSGALG00015024386	LOC109466306	0.99453	176	0.599786	107	0.927357	179	3.43591	678	3.11555	557	2.68139	417	11.9596	1599	12.3963	1778	7.42281	1093	1.14546	189
gene-ENSGALG00015022279	ENSGALG00015022279	--	0.002514	3	0.059549	43	0.040881	17	0	0	0.00717	6	0	0	0.187131	72	0.148049	63	0.194297	89	0.011144	9
gene-ENSGALG00015015012	ENSGALG00015015012	--	0.562759	46	0.334517	28	0.439569	39	1.26135	113	0.155195	14	1.11178	79	1.06605	65	0.17424	13	0.81759	55	0.027526	3
NewGene_19313	--	--	0	0	0	0	0	0	0	0	0	0	0	0	0	0	0	0	0	0	0	0
gene-ENSGALG00015016523	PIM3	LOC109469613	4.54673	476	5.96627	631	4.58599	525	57.5149	6694	42.4314	4492	29.4025	2696	45.1848	3582	61.0918	5196	36.8297	3213	14.8172	1448
gene-ENSGALG00015026541	DUSP7	LOC109477285	2.83644	408	1.87166	272	4.86447	765	12.7702	2042	8.25803	1201	8.24943	1039	24.7249	2688	38.6041	4497	20.2727	2429	4.53006	608
gene-ENSGALG00015025746	ENSGALG00015025746	--	0	0	0	0	0	0	0	0	0	0	0	0	0	0	0	0	0	0	0	0
NewGene_6500	--	--	0	0	0	0	0	0	0	0	0	0	0	0	0	0	0	0	0	0	0	0
gene-ENSGALG00015019538	NR3C2	LOC111866761	1.64778	471	1.06365	307	1.47847	462	5.2888	1504	5.88679	1702	4.88228	1222	8.84246	1906	6.189	1406	8.6104	2037	1.40218	374
NewGene_21765	--	--	0	0	0	0	0	0	0	0	0	0	0	0	0	0	0.165396	2	0	0	0	0
NewGene_5905	--	--	0	0	0	0	0	0	0	0	0	0	0	0	0.412782	6	0.059831	1	0	0	0	0
NewGene_346	--	--	0	0	0	0	0.022871	2	0	0	0	0	0	0	0.033117	2	0.178052	8	0.128904	9	0	0
NewGene_1864	--	--	0	0	0	0	0	0	0	0	0	0	0	0	0.086183	2	0	0	0.081688	2	0	0
gene-ENSGALG00015026517	ENSGALG00015026517	LOC102806952	1.2207	291	1.00416	237	0.912798	236	2.23837	587	2.36747	570	1.32678	275	9.7903	1754	7.55619	1457	10.048	1976	1.56269	344
gene-ENSGALG00015003501	ENSGALG00015003501	--	0	0	0	0	0	0	0	0	0.143929	6	0	0	0.075288	3	0	0	0.660452	23	0	0
gene-ENSGALG00015025700	CRYBA1	LOC110980190	0.103706	6	0.036436	2	0.08662	6	0.095448	6	0.078425	5	0.115264	6	0.110049	5	1.95605	78	0.290039	13	0.111037	6
NewGene_1166	--	--	0	0	0	0	0	0	0	0	0	0	0	0	0.866855	115	0	0	1.47559	215	0	0
NewGene_9808	--	--	0	0	0	0	0	0	0	0	0.094879	6	0	0	0	0	0	0	0	0	0	0
gene-ENSGALG00015028086	ENSGALG00015028086	LOC106477653	2.13347	238	1.28193	145	2.99419	365	13.2333	1550	17.4067	1626	10.0538	983	27.0555	1830	66.5038	4811	22.0682	1746	2.39347	250
gene-ENSGALG00015012783	ENSGALG00015012783	LOC109471012	2.42876	152	0.621031	39	1.53791	108	13.9007	947	19.9448	1231	17.5275	956	11.5972	640	7.13958	363	14.6225	911	1.4309	83
gene-ENSGALG00015007367	SIAH2	LOC111718434	2.59908	211	3.3338	273	5.8028	514	6.68133	602	5.14092	422	3.98025	283	18.1207	1113	16.7534	1104	13.5109	913	6.17375	467
NewGene_6831	--	--	0	0	0	0	0	0	0	0	0	0	0	0	0	0	0.328071	3	0	0	0.17202	2
NewGene_8073	--	--	0.094927	3	0.077941	3	0.462327	16	0.617277	22	0.213616	7	0.517174	14	0.245613	6	0.704513	18	0.404391	11	0.562363	17
gene-ENSGALG00015027754	CPN1	LOC109463160	0.315118	25	0.887478	70	1.48205	126	30.4964	2626	52.0863	4079	48.2619	3273	4.20094	247	3.14532	198	6.37128	412	0.925528	67
NewGene_10292	--	--	0	0	0	0	0	0	0	0	0.492504	9	0	0	0	0	0	0	0	0	0	0
NewGene_19377	--	--	0	0	0	0	0	0	0.027221	3	0	0	0.036624	2	0.607665	31	0.32384	18	0.858022	42	0	0
gene-ENSGALG00015005254	ENSGALG00015005254	LOC109476551	5.04518	737	3.37776	492	5.11054	766	8.01355	1239	7.45938	1059	16.4325	2037	27.7885	3064	30.6173	3621	17.9058	2144	3.84966	524
gene-ENSGALG00015029762	RICTOR	LOC109467058	4.23978	961	1.98987	456	3.91567	971	0.556388	143	0.604356	141	0.235262	48	4.45163	765	1.81958	340	11.0509	2089	3.63208	778
NewGene_18593	--	--	0	0	0	0	0	0	0	0	0	0	0	0	0	0	0	0	0	0	0	0
gene-ENSGALG00015013395	ENSGALG00015013395	LOC109479509	2.3584	197	2.31742	196	3.51605	322	29.797	2769	32.9863	2788	20.1078	1472	23.1077	1463	20.0815	1364	24.1202	1680	3.4735	271
gene-ENSGALG00015012630	ENSGALG00015012630	LOC111639654	2.2967	533	3.94494	1013	2.60922	655	0.079741	24	0	0	0.110223	27	1.06593	195	4.14657	874	3.76975	781	4.11545	989
gene-ENSGALG00015020970	ENSGALG00015020970	LOC109488137	2.98257	531	1.80436	325	3.10475	605	6.26438	1241	5.38855	971	5.89932	921	16.8499	2273	14.0945	2040	15.2276	2260	2.74585	457
gene-ENSGALG00015009217	ENSGALG00015009217	--	0	0	0	0	0	0	0	0	0	0	0	0	0.020512	3	0	0	0.116817	15	0.026258	4
gene-ENSGALG00015013766	ENSGALG00015013766	LOC118201688	0.06317	3	0.09457	4	0	0	0.485079	22	0.523159	22	0.120649	5	0.208671	7	0.220361	8	1.57761	53	0.208057	8
gene-ENSGALG00015028164	ENSGALG00015028164	LOC109466189	0.242806	21	0.077409	8	0.460334	36	0.08637	8	0.158059	13	0	0	0.556598	34	0.478545	30	1.63151	94	0.216127	17
NewGene_19783	--	--	0.023746	2	0	0	0	0	0.028815	3	0	0	0	0	0.504237	21	0	0	1.10522	55	0	0
gene-ENSGALG00015026472	TMEM51	--	3.65954	336	4.33835	402	4.93517	496	7.21567	737	3.35674	312	2.98476	241	1.77652	124	4.10193	307	1.54632	119	3.81726	328
gene-ENSGALG00015007064	ENSGALG00015007064	LOC117101806	1.6886	294	0.794559	142	0.68429	132	3.16798	616	2.42698	422	2.16753	323	7.22928	961	6.07766	868	9.98349	1464	0.972373	159
NewGene_19977	--	--	0	0	0	0	0	0	0	0	0	0	0	0	0	0	0	0	0	0	0	0
NewGene_21660	--	--	0	0	0	0	0	0	0	0	0	0	0	0	0	0	0	0	0	0	0	0
gene-ENSGALG00015005967	ENSGALG00015005967	LOC113821102	0.130479	12	0.028479	3	0.098783	11	0.800638	78	0.692979	64	0.965204	78	1.10077	75	1.13841	83	1.46559	111	0.04512	4
gene-ENSGALG00015006143	ENSGALG00015006143	LOC106173326	0.289748	39	0.082929	12	0.36084	53	0.821322	112	0.864268	116	0.242977	29	2.9714	297	4.06743	374	3.75519	357	0.317491	40
NewGene_11364	--	--	0.032867	6	0	0	0.029443	6	0.106039	21	0.317899	42	0.174796	27	0.187377	25	0.159497	23	0.298247	43	0	0
NewGene_2226	--	--	0	0	0	0	0	0	0	0	0	0	0	0	0	0	0	0	0	0	0	0
gene-ENSGALG00015018970	ENSGALG00015018970	LOC109464723	0.035125	6	0	0	0	0	0.029671	6	0.009685	2	0.069984	11	0.185807	23	0.242437	25	0.39568	49	0	0
gene-ENSGALG00015010795	GNAS	LOC116926528	4.6151	550	3.01343	365	3.65929	480	8.4986	1122	8.20769	983	7.17326	708	29.642	2685	33.9728	3147	39.6187	3923	4.07362	456
gene-ENSGALG00015010560	ENSGALG00015010560	LOC110982459	2.77275	356	3.87259	509	3.42894	481	0.614223	84	0.846404	113	0.352689	41	2.78305	272	3.92748	402	4.9243	525	5.7052	666
gene-ENSGALG00015027245	TRAFD1	LOC109487116	4.13886	488	3.87357	483	2.41321	321	8.7454	1118	8.10711	987	7.00719	734	13.9011	1286	16.9509	1659	17.3716	1772	5.54183	607
gene-ENSGALG00015016614	ENSGALG00015016614	--	0.63503	58	0.879173	76	1.10241	103	6.05474	565	2.25898	196	3.28678	247	6.14088	394	6.33903	436	4.05114	292	1.97331	154
gene-ENSGALG00015024168	ENSGALG00015024168	--	0.013874	1	0.012765	1	0	0	0	0	0	0	0	0	0	0	0.366441	17	0.110975	6	0	0
NewGene_14209	--	--	0	0	0	0	0	0	0	0	0	0	0	0	0	0	0	0	0	0	0	0
gene-ENSGALG00015027482	ENSGALG00015027482	LOC494525	0	0	0	0	0	0	0	0	0	0	0	0	0	0	0	0	0	0	0	0
gene-ENSGALG00015026480	ENSGALG00015026480	LOC100183857	0.02551	4	0	0	0.012768	2	5.62245	770	4.20896	527	3.81069	407	2.64497	242	1.58991	149	2.42951	238	0.147247	18
NewGene_20181	--	--	0	0	0	0	0	0	0	0	0	0	0	0	0	0	0	0	0	0	0	0
gene-ENSGALG00015005865	KIT	LOC778954	0.053788	12	0.025123	6	0	0	0.093349	23	0.014834	4	0.076667	15	1.40567	234	2.21149	377	0.907376	166	0.031339	7
gulation of chemotaxis (GO:0050920);; Biological Process: positive regulation of chemotaxis (GO:0050921);; Biological Process: regulation of positive chemotaxis (GO:0050926);; Biological Process: positive regulation of positive chemotaxis (GO:0050927);; Biological Process: negative regulation of developmental process (GO:0051093);; Biological Process: positive regulation of developmental process …	K05091|0.0e+00|gga:378783|K05091 proto-oncogene tyrosine-protein kinase Kit [EC:2.7.10.1] | (RefSeq) KIT; mast/stem cell growth factor receptor Kit precursor	MAPK signaling pathway (ko04010);; Melanogenesis (ko04916)	[T]	Signal transduction mechanisms	Protein tyrosine and serine/threonine kinase	Fibroblast growth factor receptor OS=Strongylocentrotus purpuratus OX=7668 GN=FGFR PE=2 SV=1	T	Signal transduction mechanisms	vascular endothelial growth factor receptor 1 [Ciona intestinalis]	biological process: reproduction (GO:0000003);; biological process: metabolic process (GO:0008152);; biological process: cellular process (GO:0009987);; biological process: signaling (GO:0023052);; biological process: response to stimulus (GO:0050896);; biological process: biological regulation (GO:0065007);; molecular function: binding (GO:0005488);; biological process: developmental process (GO…
NewGene_9150	--	--	0	0	0	0	0	0	0	0	0	0	0	0	0	0	0	0	0	0	0	0
NewGene_1974	--	--	0	0	0	0	0	0	0.076027	4	0	0	0.471777	20	0.029066	1	0	0	0	0	0	0
NewGene_7842	--	--	0.088869	2	0.108647	3	0.228735	5	0.062851	2	0	0	0	0	0.17839	5	0.138065	3	0.12325	2	0.064946	2
gene-ENSGALG00015009898	ENSGALG00015009898	foxF1	0	0	0.037326	6	0.060082	10	0.285843	47	0.216067	33	0.251875	33	0.999193	112	0.15668	19	2.57156	317	0	0
NewGene_455	--	--	0	0	0	0	0	0	0	0	0.116724	3	0.576846	10	0.182963	3	0.53767	9	0.198218	4	0	0
gene-ENSGALG00015021366	ENSGALG00015021366	LOC109477564	0	0	0	0	0	0	0.283057	48	0.17112	24	0.245641	33	0.145636	17	0.160353	20	0.095717	12	0	0
gene-ENSGALG00015006832	CDC42BPA	LOC109474813	1.28106	313	0.792909	206	0.985169	276	1.15169	329	0.843771	220	0.779374	175	3.87817	749	4.40158	914	5.59381	1188	1.21911	293
gene-ENSGALG00015015856	ENSGALG00015015856	--	0.677473	57	0.053488	15	0.573897	53	1.77296	205	2.75978	233	1.18529	88	12.7088	896	9.50381	776	6.01432	503	0.16591	36
gene-ENSGALG00015012784	ENSGALG00015012784	--	0.002948	2	0	0	0	0	0.00227	2	0.014085	4	0	0	0.043942	12	0.113865	17	0.023502	6	0.007684	3
NewGene_20092	--	--	0.096693	4	0	0	0	0	0	0	0	0	0	0	0.059225	2	0.050545	2	0.081024	3	0	0
gene-ENSGALG00015023634	ENSGALG00015023634	LOC109479213	0.853069	115	0.661086	90	1.03578	152	3.24224	484	2.32392	316	1.91668	226	5.83437	594	6.71908	733	6.43507	720	1.04383	131
NewGene_1270	--	--	0	0	0	0	0	0	0	0	0	0	0	0	0	0	0	0	0.150496	3	0.069054	2
gene-ENSGALG00015008443	ENSGALG00015008443	LOC118200001	0.045944	8	0.032201	6	0.088239	16	0.655876	121	0.266116	45	0.428091	62	0.097631	13	0.566856	76	0.137489	19	0.066906	11
NewGene_17019	--	--	0	0	0	0	0	0	0	0	0	0	0	0	0	0	0	0	0	0	0	0
gene-ENSGALG00015018957	ENSGALG00015018957	--	0	0	0	0	0	0	0	0	0	0	0	0	0	0	0	0	0	0	0	0
gene-ENSGALG00015021258	ENSGALG00015021258	LOC106172002	1.98992	229	0.674949	108	2.13879	333	6.25465	1073	5.91426	849	5.95856	751	14.3815	1404	16.5472	1632	23.3921	2489	2.53981	302
NewGene_3706	--	--	0	0	0.013236	3	0	0	0	0	0	0	0	0	0.315735	23	0	0	1.1483	112	0	0
NewGene_543	--	--	0	0	0	0	0	0	0	0	0	0	0	0	0	0	0	0	0.063063	3	0	0
gene-ENSGALG00015023366	ENSGALG00015023366	LOC110980100	0	0	0	0	0	0	0.140666	20	0	0	0.01432	2	0	0	0	0	0	0	0	0
gene-ENSGALG00015001777	ENSGALG00015001777	LOC110048962	0	0	0	0	0	0	0	0	0	0	0	0	0	0	0	0	0	0	0	0
gene-ENSGALG00015026664	ENSGALG00015026664	--	0.556574	29	0.3002	16	1.38539	76	1.09995	62	0.949162	48	1.13371	50	6.24671	238	8.66542	353	11.482	481	0.438909	21
gene-ENSGALG00015016144	PLS3	--	1.9548	276	1.00632	144	1.96892	288	46.1295	6913	31.6899	4351	32.9336	3843	104.152	9495	142.112	14368	85.909	8906	0.934226	123
NewGene_21305	--	--	0	0	0	0	0	0	0	0	0	0	0	0	0	0	0	0	0	0	0	0
gene-ENSGALG00015021760	ENSGALG00015021760	LOC118203312	0	0	0.072523	5	0.063673	6	2.21999	104	2.93307	133	0.769278	29	4.25798	145	0.400058	19	22.0249	845	0	0
gene-ENSGALG00015012890	ENSGALG00015012890	LOC494525	0	0	0	0	0	0	0	0	0	0	0	0	0	0	0	0	0	0	0	0
gene-ENSGALG00015002151	ENSGALG00015002151	--	0	0	0	0	0	0	0.29327	11	0.410122	14	0	0	0.705115	17	0.765233	20	0.639487	17	0	0
NewGene_16418	--	--	0	0	0	0	0	0	0	0	0	0	0	0	0	0	0	0	0	0	0	0
NewGene_5890	--	--	0	0	0	0	0	0	0	0	0	0	0	0	0.31337	4	0	0	0	0	0	0
NewGene_5740	--	--	0	0	0	0	0	0	0	0	0.253015	23	0	0	0	0	0	0	0	0	0	0
NewGene_6018	--	--	0	0	0	0	0	0	0	0	0	0	0	0	0.536904	36	1.55469	95	0.386825	28	0	0
NewGene_7991	--	--	0	0	0	0	0.017731	3	0	0	0	0	0	0	2.52916	228	0	0	6.16385	605	0	0
NewGene_14359	--	--	0	0	0	0	0.04732	2	0.041796	3	0	0	0	0	0	0	0	0	0.039807	1	0	0
gene-ENSGALG00015005837	CPA1	EGR_11281	0	0	0	0	0	0	0	0	0	0	0	0	0.068861	4	0	0	0	0	0	0
NewGene_5934	--	--	0	0	0	0	0	0	0	0	0	0	0	0	0	0	0	0	0	0	0	0
NewGene_10217	--	--	3.2902	85	2.28967	60	4.89523	138	10.7854	309	6.94897	181	9.78932	221	25.5457	499	34.4692	722	24.8904	535	2.72873	66
gene-ENSGALG00015001315	NPVF	--	0	0	0	0	0	0	0	0	0	0	0	0	0	0	0	0	0	0	0	0
NewGene_4547	--	--	0	0	0	0	0	0	0	0	0	0	0	0	0	0	0	0	0	0	0	0
gene-ENSGALG00015026085	CRLF3	LOC109464256	2.61043	436	1.3312	225	1.9129	347	13.9676	2597	12.8763	2106	12.1767	1785	22.8174	2893	27.5325	3733	24.3248	3391	1.71757	267
NewGene_15107	--	--	0	0	0	0	0	0	0	0	0	0	0	0	0	0	0	0	0	0	0	0
gene-ENSGALG00015003929	CA13	LOC117644564	0.37869	44	0.185041	22	0.332292	42	3.14427	397	0.697851	81	2.23007	224	2.18282	188	4.15024	384	5.77123	546	0.277306	30
NewGene_589	--	--	0	0	0	0	0	0	0	0	0	0	0	0	0	0	0	0	0.156981	5	0	0
gene-ENSGALG00015010420	ST3GAL1	LOC110981316	3.21122	648	3.67089	749	7.40599	1635	1.40283	316	1.03879	213	2.34606	416	15.1989	2325	7.51486	1234	17.3162	2915	1.68716	318
NewGene_13843	--	--	0	0	0	0	0	0	0	0	0	0	0	0	0	0	0	0	0.561089	12	0	0
gene-ENSGALG00015023491	ENSGALG00015023491	LOC117112529	0	0	0	0	0	0	0.106133	24	0.142064	29	0.067858	12	0.054574	9	0.037877	7	0.049834	9	0	0
NewGene_19400	--	--	0	0	0	0	0	0	0	0	0	0	0	0	0	0	0	0	0	0	0	0
NewGene_11089	--	--	0	0	0	0	0	0	0	0	0	0	0	0	0	0	0	0	0	0	0	0
gene-ENSGALG00015005689	ENSGALG00015005689	LOC589340	0.169083	46	0.279747	76	0.288195	85	3.57802	984	4.39765	1098	2.45222	537	4.49579	856	3.64935	748	6.16026	1267	0.332882	83
gene-ENSGALG00015009913	ENSGALG00015009913	LOC109482863	2.38032	436	1.21564	222	6.56464	1289	3.08727	642	3.11692	568	2.09029	370	10.6624	1507	9.02672	1357	25.7147	3974	1.45492	241
gene-ENSGALG00015010762	HIBCH	LOC111118132	4.89782	620	6.3381	806	5.15868	718	62.6937	8733	96.0317	12197	56.3394	6178	26.935	2617	30.4259	3127	29.2427	3081	6.36071	753
NewGene_22318	--	--	0	0	0	0	0	0	0	0	0	0	0	0	0	0	0	0	0	0	0	0
NewGene_13521	--	--	0	0	0.049303	2	0	0	0	0	0	0	0	0	0	0	0	0	0.225708	6	0	0
gene-ENSGALG00015014714	NKD1	LOC109473733	0.136081	22	0.049812	9	0.196532	35	0.135043	25	0.309574	52	0.236143	34	2.36758	290	1.17908	156	3.53318	476	0.097538	15
gene-ENSGALG00015006303	UGDH	LOC109486573	4.57879	647	4.74717	660	9.09646	1369	35.4046	6099	53.2799	8372	50.6043	6976	39.9452	4739	33.0012	4191	48.7747	6265	5.13128	636
NewGene_19606	--	MRPL19	0	0	0	0	0	0	0	0	0	0	0	0	0	0	0	0	0	0	0	0
gene-ENSGALG00015021484	ENSGALG00015021484	LOC109480324	3.63719	214	3.43838	205	7.36735	474	1.67933	110	1.75496	105	2.09384	108	74.6745	3326	53.4886	2557	68.615	3363	1.59167	88
gene-ENSGALG00015005050	CECR1	LOC109466938	0.663945	146	0.257151	57	0.695371	167	2.53832	619	1.59999	355	2.16754	200	5.13371	852	5.82141	1037	13.5045	1525	0.4147	85
gene-ENSGALG00015024003	ENSGALG00015024003	--	0.119504	8	0.147638	8	0.298685	17	0.76483	47	0.496342	33	0.276154	16	1.38966	57	1.66935	78	2.56204	115	0.110087	6
gene-ENSGALG00015023128	ENSGALG00015023128	LOC106065842	1.79011	123	1.06185	74	2.49097	186	7.90277	600	4.75647	329	5.24111	314	9.97817	516	10.4888	582	19.7012	1121	1.56121	100
gene-ENSGALG00015027653	PSMD5	LOC109484713	3.52216	455	3.10256	405	4.60203	650	9.76775	1403	8.79785	1149	8.52342	965	17.4733	1709	17.1724	1802	30.6073	3294	3.86316	466
gene-ENSGALG00015005663	ENSGALG00015005663	--	0.108444	14	0.108868	14	0.014266	2	0.416276	58	0.447954	57	0.780703	86	75.3046	7121	104.516	10574	41.2599	4291	0.043835	6
NewGene_13615	--	--	0	0	0	0	0.08913	6	0	0	0	0	0	0	0.107984	6	0	0	0.294766	14	0	0
gene-ENSGALG00015014560	ENSGALG00015014560	LOC117111937	0	0	0.033922	3	0	0	0	0	0	0	0	0	15.5594	689	0.475643	23	50.616	2466	0	0
NewGene_10183	--	MON1B	1.68197	54	0.698091	22	2.54611	87	6.63808	229	4.99142	157	5.88063	161	13.386	314	21.2926	536	13.1843	341	1.40147	42
NewGene_22343	--	--	0	0	0	0	0	0	0	0	0	0	0	0	0.288455	4	0	0	0	0	0	0
NewGene_13384	--	--	0	0	0	0	0	0	0	0	0	0	0	0	0	0	0	0	0.105173	15	0	0
NewGene_1507	--	--	0	0	0	0	0	0	0	0	0	0	0	0	0	0	0	0	0	0	0	0
gene-ENSGALG00015022640	PIFO	LOC106167949	0	0	0	0	0	0	1.92482	209	7.92033	780	9.68811	826	0.987357	27	0.139809	12	1.53243	39	0.021319	2
NewGene_2162	--	--	0	0	0	0	0	0	0.019403	2	0.177985	14	0.868668	54	0.590059	30	1.2316	68	0.614894	36	0	0
gene-ENSGALG00015021450	ENSGALG00015021450	LOC109481816	3.00855	566	2.25368	433	2.31809	482	11.2124	2304	9.22646	1732	7.36501	1195	28.1478	4009	26.5165	4062	22.4187	3512	2.34949	418
NewGene_11984	--	--	0	0	0	0	0	0	0	0	0	0	0	0	0	0	0	0	0	0	0	0
gene-ENSGALG00015017048	HTR2B	LOC104266609	0.115114	13	0.084622	10	0.148359	18	0.011826	2	0.036489	5	0.046139	5	3.98422	332	2.44231	219	2.60361	239	0.126953	14
NewGene_15414	--	--	0	0	0	0	0	0	0	0	0	0	0	0	0	0	0	0	0	0	0	0
NewGene_10272	--	--	0	0	0	0	0	0	0	0	0	0	0	0	0	0	0	0	0	0	0	0
gene-ENSGALG00015014781	ENSGALG00015014781	LOC106174852	0	0	0.026695	4	0.033328	5	0.080232	12	0.027805	4	0.048417	6	0.112142	11	0.094617	10	0.22034	24	0	0
gene-ENSGALG00015002353	TSC22D1	LOC111138001	5.92556	403	3.05649	210	6.12909	456	19.2982	1460	22.5983	1555	36.6546	2185	194.065	9999	324.066	17916	92.7737	5260	3.77666	240
NewGene_7493	--	--	0	0	0	0	0	0	0	0	0	0	0	0	0	0	0	0	0.476925	8	0	0
gene-ENSGALG00015015283	KNSTRN	--	0.170173	14	0.068531	6	1.00131	64	0.332413	27	0.273492	21	0.403702	23	10.0729	440	3.06621	145	35.1701	1685	0.255457	18
NewGene_3562	--	--	0	0	0	0	0	0	0	0	0	0	0	0	0.031925	2	0	0	0	0	0	0
gene-ENSGALG00015024932	ENSGALG00015024932	LOC109485895	0.137541	35	0.071933	19	0.041704	12	0.005749	2	0.020424	6	0	0	0.013407	3	0.152973	31	0.061945	13	0.218767	51
gene-ENSGALG00015029174	ENSGALG00015029174	--	0	0	0	0	0	0	0	0	0	0	0	0	0	0	0	0	0	0	0	0
NewGene_18490	--	--	0.138438	6	0.088062	5	0.077663	4	0.04469	2	0	0	0.196307	4	0.288127	7	0	0	1.06904	26	0.020177	1
NewGene_22344	--	--	0	0	0	0	0	0	0	0	0	0	0	0	0.061023	9	0	0	0.169577	19	0	0
NewGene_20128	--	--	0.03983	5	0	0	0.016702	3	0.130079	16	0.078396	9	0.137884	14	0.2837	24	0	0	0.794438	73	0	0
NewGene_3214	--	--	0	0	0	0	0	0	0	0	0	0	0	0	0.166145	2	0	0	0	0	0	0
NewGene_2957	--	--	0	0	0	0	0	0	0	0	0	0	0	0	0	0	0	0	0	0	0	0
gene-ENSGALG00015024353	ENSGALG00015024353	LOTGIDRAFT_178394	0.332308	42	0.276104	35	0.294016	41	0	0	0	0	0	0	1.44645	138	0.774253	79	1.03072	108	0.175388	21
gene-ENSGALG00015017317	RPS6KA5	LOC109474946	1.00759	197	0.652614	129	0.785442	168	2.77093	601	1.85536	366	2.52066	431	10.6538	1573	6.66025	1055	9.04375	1470	0.818642	149
NewGene_12593	--	--	0	0	0	0	0	0	0	0	0	0	0	0	0.058663	2	0	0	0	0	0	0
gene-ENSGALG00015014640	ENSGALG00015014640	LOC109473827	0	0	0.016791	4	0.015971	4	0.185797	46	0.189393	43	0.158132	31	0.313683	53	0.478758	86	0.281971	52	0	0
gene-ENSGALG00015027957	SLC25A25	LOC588410	1.27972	222	1.10529	185	3.17267	597	23.2872	4489	42.559	7142	33.1992	5025	6.17327	776	6.54494	883	9.13807	1298	1.7837	277
gene-ENSGALG00015017877	ENSGALG00015017877	LOC111626293	8.03649	666	4.72688	430	7.22844	659	3.03041	281	4.12148	360	2.55576	192	19.9979	1326	19.7132	1365	32.45	2664	6.74343	527
NewGene_8394	--	--	0	0	0	0	0	0	0	0	0	0	0	0	0	0	0	0	0	0	0	0
NewGene_61	--	--	0	0	0	0	0	0	0	0	0	0	0	0	0.07856	3	0.146614	6	0.35948	14	0	0
gene-ENSGALG00015029703	TTC37	LOC109464379	0.730023	158	0.445749	97	0.577978	134	2.77873	646	2.24888	476	1.50695	281	5.35609	850	5.39311	918	7.8435	1368	0.629555	126
gene-ENSGALG00015004948	CCDC28A	LOC109488075	1.62199	326	1.52864	310	1.80267	396	3.55299	794	3.60906	734	3.06923	541	5.24326	799	6.33983	1036	6.50962	1091	7.55891	1418
NewGene_17286	--	--	0.288477	37	0.070599	10	0.161184	24	0	0	0	0	0	0	1.77981	167	0.811095	89	3.57543	329	0.2306	29
NewGene_19511	--	--	0	0	0	0	0	0	0	0	0.039764	2	0.327494	12	0	0	0	0	0.247925	9	0	0
NewGene_18186	--	--	0	0	0	0	0	0	0	0	0	0	0	0	0	0	0	0	0	0	0	0
NewGene_3622	--	--	0	0	0	0	0	0	0	0	0	0	0	0	0	0	0	0	0	0	0	0
NewGene_10143	--	--	0	0	0	0	0	0	0	0	0	0	0	0	0	0	0.92017	11	0	0	0	0
gene-ENSGALG00015026089	ENSGALG00015026089	--	1.09675	203	0.505819	95	0.786137	160	1.02413	211	0.364301	69	0.902451	147	1.80401	254	2.65031	399	2.66558	412	0.624555	108
NewGene_13016	--	--	0	0	0	0	0	0	0	0	0	0	0	0	0.03735	1	0	0	0.092826	2	0	0
gene-ENSGALG00015022735	ENSGALG00015022735	LOC100185686	8.81585	1049	6.51556	872	8.62093	1120	4.53575	666	2.50317	350	1.40601	171	0.916544	97	0.614208	71	3.90339	437	10.1014	1170
gene-ENSGALG00015011919	CDH8	LOC100374578	0	0	0	0	0.009084	3	0	0	0	0	0	0	0.011144	2	0.132325	22	0.10214	18	0	0
gene-ENSGALG00015020593	ENSGALG00015020593	--	0	0	0	0	0	0	0	0	0	0	0	0	0.015554	3	0	0	0.014888	3	0	0
gene-ENSGALG00015008666	ENSGALG00015008666	LOC111125882	0.553391	51	0.383402	37	0.449553	45	0.618873	63	0.406428	39	0.419828	35	2.01831	139	2.87887	212	3.30141	251	0.352095	30
gene-ENSGALG00015009039	ENSGALG00015009039	LOC100377394	0	0	0	0	0	0	0.15807	28	0.07032	12	0.102497	14	0	0	0	0	0	0	0	0
NewGene_7843	--	--	0	0	0	0	0	0	0	0	0	0	0	0	0.176287	7	0	0	0.471437	21	0	0
gene-ENSGALG00015001241	ENSGALG00015001241	LOC109471907	0.051171	7	0.078058	11	0.048759	8	10.4784	1360	10.2677	1235	15.8192	1604	1.68086	130	2.60683	287	3.06412	259	0.067615	9
NewGene_15717	--	--	0	0	0	0	0	0	0	0	0	0	0	0	0.060894	2	0	0	0.222871	5	0	0
gene-ENSGALG00015028041	TRUB2	LOC110989600	1.51616	184	1.09069	134	1.30495	174	4.481	605	3.92606	482	3.94447	420	5.87638	541	6.44194	636	8.30829	841	1.06963	122
NewGene_6998	--	--	0	0	0.025908	2	0	0	0.092382	6	0	0	0.240375	11	0.21022	9	1.34084	56	0	0	0.037022	2
gene-ENSGALG00015002572	TAB3	LOC109488122	2.33053	262	1.27974	146	1.55075	191	5.49609	685	5.01402	571	4.2946	423	7.51842	633	9.27088	841	6.88955	644	1.68486	176
NewGene_6006	--	--	0	0	0	0	0	0	0	0	0	0	0	0	0	0	0	0	0	0	0	0
gene-ENSGALG00015015488	NACA	LOC106154490	106.287	3923	80.3013	2998	98.66	4031	247.31	10142	234.939	8758	222.08	7166	653.96	18471	609.389	18846	387.5	12945	70.3778	2434
NewGene_18342	--	--	0	0	0	0	0	0	0	0	0	0	0	0	0	0	0	0	0	0	0	0
NewGene_22424	--	--	0.089698	11	0.04514	6	0	0	0	0	0	0	0	0	0.012286	2	0.196829	17	0	0	0.046999	6
NewGene_13978	--	--	0	0	0	0	0	0	0	0	0	0	0	0	0	0	0	0	0.615889	25	0	0
gene-ENSGALG00015003807	HAND2	LOC109470736	0.068928	9	0.057529	7	0.270949	35	0.826314	108	0.958945	114	1.44527	149	1.87808	167	0.600299	58	3.6536	357	0.105238	12
NewGene_9044	--	--	0	0	0	0	0	0	0	0	0	0	0	0	0.289246	8	0	0	0.269186	6	0	0
NewGene_3830	--	--	0	0	0	0	0	0	0	0	0	0	0	0	0	0	0	0	0.092677	2	0	0
NewGene_4970	--	--	0.005506	5	0	0	0.010626	9	0.121487	100	0.206081	151	0.18217	124	1.77701	974	1.93902	919	1.84899	1025	0.003336	3
gene-ENSGALG00015009610	OXT	LOC106785236	0	0	0	0	0	0	0	0	0	0	0	0	0	0	0	0	0	0	0	0
gene-ENSGALG00015012166	PKIB	LOC106643732	0.21523	14	0.137346	8	0.110891	8	0.626178	37	0.250424	16	0.612711	33	13.1721	528	3.93628	167	4.44699	196	0.323555	19
gene-ENSGALG00015022313	ENSGALG00015022313	LOC117106779	0.023966	3	0	0	0	0	0	0	0	0	0	0	0.24609	17	0.254691	19	0.453607	34	0	0
NewGene_4419	--	--	0	0	0	0	0	0	0	0	0	0	0	0	0.123109	5	0	0	0.54593	20	0	0
NewGene_21561	--	--	0	0	0	0	0	0	0	0	0	0	0	0	0.933698	39	0	0	3.23308	144	0	0
NewGene_762	--	--	0	0	0	0	0	0	0	0	0	0	0	0	0	0	0	0	0	0	0	0
NewGene_19339	--	--	0	0	0	0	0	0	0	0	0	0	0	0	0	0	0	0	0	0	0	0
gene-ENSGALG00015014326	ENSGALG00015014326	--	0	0	0	0	0	0	0	0	0	0	0	0	0	0	0	0	0	0	0	0
gene-ENSGALG00015006683	SLC7A2	LOC106175231	0	0	0	0	0.035682	4	22.323	2758	23.6874	2796	21.927	2435	6.10779	666	2.10705	246	6.59393	742	0	0
gene-ENSGALG00015006852	ENSGALG00015006852	LOC109484628	1.56069	324	0.77339	163	1.36085	309	3.12774	723	3.82155	803	3.07685	560	4.64033	730	4.58836	775	7.05684	1222	1.37738	267
NewGene_17075	--	--	1.32218	102	0.568395	42	1.1548	91	1.24331	102	1.75376	125	2.76333	156	4.78313	312	5.68926	364	3.37975	221	0.984531	68
gene-ENSGALG00015023657	ENSGALG00015023657	--	0	0	0	0	0	0	0.30495	27	0.311403	25	0.049606	4	0.04541	3	0	0	0.424136	28	0	0
gene-ENSGALG00015012403	NFAT5	LOC109473554	0.347795	80	0.316027	74	0.389344	98	1.18372	302	0.798152	186	0.490705	99	3.28057	570	3.48145	649	3.63486	695	0.571499	123
gene-ENSGALG00015024465	ENSGALG00015024465	LOC109483368	1.49779	251	0.646355	109	2.83603	507	13.562	2480	12.7083	2099	13.5779	1968	3.30815	411	4.3403	585	5.86545	801	0.710197	110
gene-ENSGALG00015009280	ARPC5	--	11.1038	1029	13.1607	1017	16.9737	1415	60.1853	4995	55.9524	4498	62.5846	4371	170.53	10400	187.762	11546	108.149	8299	13.9552	1121
NewGene_14835	--	--	0	0	0.014367	2	0.029611	5	0	0	0	0	0	0	1.13692	93	0.030182	4	3.99332	290	0	0
gene-ENSGALG00015023348	SLC24A1	LOC110453993	0	0	0	0	0	0	0	0	0.011145	2	0	0	0	0	0	0	0.019945	2	0	0
NewGene_18543	--	--	0	0	0	0	0	0	0	0	0	0	0	0	0	0	0	0	0	0	0	0
gene-ENSGALG00015025253	NUBP1	LOC111334024	2.90199	258	2.43677	217	3.2826	319	5.28474	522	6.14741	552	5.78962	450	15.5029	1042	16.1572	1165	18.0343	1333	5.07055	420
gene-ENSGALG00015009927	ENSGALG00015009927	--	0	0	0	0	0	0	37.7196	7478	25.8694	4665	20.6243	3222	0.175516	24	0.119134	18	0.264208	40	0	0
NewGene_1242	--	--	0	0	0.059385	5	0	0	0	0	0	0	0	0	0.025864	2	0.015803	1	0.104792	7	0	0
gene-ENSGALG00015028877	ENSGALG00015028877	LOC110248428	0	0	0	0	0	0	0	0	0	0	0	0	0	0	0	0	0	0	0	0
NewGene_5747	--	--	0	0	0	0	0	0	0	0	0	0	0	0	0	0	0	0	0	0	0	0
gene-ENSGALG00015021522	ENSGALG00015021522	LOC109478533	0.148093	18	0.076446	10	0.243311	33	5.47676	738	3.41567	419	4.01797	427	0.939835	87	0.275118	28	0.518606	53	0.087986	10
NewGene_5623	--	--	0	0	0	0	0	0	0	0	0	0	0	0	0.162003	8	0.441315	12	0.046495	3	0	0
gene-ENSGALG00015022471	NUDC	LOC100370581	7.49104	884	3.64654	453	8.04988	920	31.079	4107	25.9175	3151	28.9109	2794	53.6302	4861	45.9933	4439	86.5815	7437	6.55691	722
gene-ENSGALG00015015020	USP2	LOC109474995	0.099807	14	3.72192	389	3.29353	372	0.567239	73	0.23997	33	0.234455	29	1.67432	148	0.547242	56	3.87294	342	3.62216	353
NewGene_9076	--	--	0	0	0	0	0	0	0	0	0	0	0	0	0	0	0	0	0	0	0	0
NewGene_20644	--	--	0.061317	14	0.012772	3	0.049534	12	0.01566	4	0.017128	4	0.048748	10	0.138552	24	0.15122	28	0.219291	41	0.100773	21
gene-ENSGALG00015024004	ENSGALG00015024004	LOC109478093	0.406393	84	0.282232	59	0.529175	120	0.79197	182	0.528677	111	0.453554	82	2.11979	332	2.69748	453	2.76973	477	0.828271	160
gene-ENSGALG00015007490	GTPBP2	LOC109469165	0.837758	134	0.342886	56	1.13669	199	3.34717	596	2.33361	378	2.34566	330	10.2046	1237	9.87978	1285	7.95108	1059	0.754394	113
gene-ENSGALG00015001734	ENSGALG00015001734	LOC111861442	1.3643	281	0.813048	177	2.03407	458	3.51118	801	5.33194	1104	3.27149	617	7.10346	1127	4.49949	787	9.84596	1707	0.964289	195
gene-ENSGALG00015011066	ENSGALG00015011066	LOC109480597	0.48388	46	0.19446	20	0.226614	24	1.16362	124	1.34652	130	1.11646	94	1.84675	133	2.46405	190	3.84334	304	0.178615	17
NewGene_6130	--	--	0	0	0	0	0	0	0	0	0	0	0	0	0.065564	1	0	0	0	0	0	0
gene-ENSGALG00015011332	ENSGALG00015011332	LOC100179107	0	0	0.017379	4	0.0284	6	0.071572	16	0.012668	3	0.029887	6	0.946746	138	0.404118	64	1.36019	218	0.011014	2
gene-ENSGALG00015012526	EGFL6	LOC105436405	0	0	0.027058	3	0.039293	5	0	0	0	0	0	0	4.4875	352	1.56067	132	3.5322	305	0.052096	6
NewGene_21176	--	--	0	0	0	0	0	0	0	0	0	0	0	0	0	0	0	0	0	0	0	0
NewGene_14244	--	--	0	0	0	0	0	0	0	0	0	0	0	0	0	0	0	0	0	0	0	0
NewGene_19772	--	--	0	0	0	0	0	0	0	0	0	0	0	0	0	0	0	0	0	0	0	0
gene-ENSGALG00015010008	RPIA	LOC109471602	9.76757	919	12.6137	1220	8.72225	921	30.8681	3265	28.748	2699	31.4576	2631	30.3637	2206	27.5128	2157	33.7617	2695	9.43469	848
gene-ENSGALG00015004755	SLC4A4	LOC109461891	0.915243	166	0.436537	80	0.416971	78	4.36513	859	3.49736	627	2.25227	352	1.96993	264	1.73706	252	3.85169	572	0.29311	48
gene-ENSGALG00015022930	ENSGALG00015022930	LOC106179886	1.51716	68	1.314	58	1.66683	83	5.74538	273	5.07424	227	4.40649	172	18.2426	619	14.609	561	37.2797	1424	1.22762	59
NewGene_13734	--	--	0	0	0	0	0	0	0	0	0	0	0	0	0.130348	13	0.005252	1	2.46988	225	0	0
NewGene_16392	--	--	0	0	0	0	0	0	0	0	0	0	0	0	0.351695	32	0.402317	20	1.50254	127	0	0
gene-ENSGALG00015006581	SLC35F3	LOC106810616	1.99761	231	1.30608	172	1.59739	227	0.072666	11	0.015227	3	0.033754	4	0.663989	58	2.7876	259	5.03228	482	1.49539	182
NewGene_9681	--	--	0	0	0	0	0	0	0	0	0	0	0	0	0	0	0	0	0	0	0	0
NewGene_2906	--	--	0	0	0	0	0	0	0	0	0	0	0	0	0.079944	2	0	0	0.141325	4	0	0
NewGene_11374	--	--	0	0	0	0	0	0	0	0	0	0	0	0	0.278734	20	0	0	1.60564	118	0	0
gene-ENSGALG00015028950	LIPG	LOC109465462	3.76569	419	2.19923	247	18.5769	2260	0.273905	34	0.187687	22	0.386732	38	3.75073	317	0.449253	41	20.8723	1936	1.98054	206
gene-ENSGALG00015008882	MCPH1	LOC106463730	0.192941	23	0.075859	9	0.039385	5	0.213994	28	0.143904	13	0.580401	47	3.79057	261	2.04815	162	7.77516	606	0.128914	14
NewGene_10949	--	--	0	0	0	0	0	0	0	0	0	0	0	0	0.060718	3	0	0	0.423348	23	0	0
gene-ENSGALG00015023064	ENSGALG00015023064	--	2.40201	213	1.3392	120	4.17212	404	166.973	16432	115.974	10381	398.711	30912	187.031	12537	164.112	11804	162.214	11966	2.13802	177
NewGene_13081	--	--	0	0	0	0	0	0	0	0	0	0	0	0	0	0	0	0	0	0	0	0
gene-ENSGALG00015024545	ENSGALG00015024545	LOC111421267	0.470611	93	0.315748	63	0.603829	131	1.96235	432	1.50841	302	1.68876	293	8.39475	1257	13.8748	2230	7.85994	1296	0.339594	63
gene-ENSGALG00015015832	MYF6	LOC106457811	0	0	0	0	0	0	0	0	0	0	0	0	0	0	0	0	0	0	0	0
gene-ENSGALG00015019039	STAG2	LOC117298495	5.23089	962	4.11879	737	4.16484	816	10.189	2159	8.99841	1699	6.98709	1144	13.5555	1919	14.4519	2236	13.0018	2078	5.89443	974
gene-ENSGALG00015021858	ENSGALG00015021858	LOC109471777	0.087965	13	0.046787	7	0.098449	15	0	0	0.022769	4	0	0	0.058531	7	0	0	0.0921	11	0.082051	11
NewGene_16243	--	--	0	0	0	0	0	0	0.063595	3	0	0	0	0	0	0	0	0	0	0	0	0
gene-ENSGALG00015017435	HSPA2	--	86.849	8934	40.5111	4209	74.3136	8363	58.7672	6728	44.8493	4671	102.189	9217	559.607	43635	284.299	23787	683.174	58621	60.7161	5834
NewGene_11351	--	--	0	0	0	0	0	0	0	0	0	0	0	0	0	0	0	0	0	0	0	0
gene-ENSGALG00015018583	LEF1	tcf7l	0.060196	10	0.104555	15	0.025775	5	0.119874	16	0.077708	13	0.024728	4	5.83953	563	5.47885	546	2.8056	284	0.061321	10
O:2001236);; Biological Process: negative regulation of extrinsic apoptotic signaling pathway (GO:2001237);;	K04492|1.3e-203|cjo:107313267|K04492 lymphoid enhancer-binding factor 1 | (RefSeq) LEF1; lymphoid enhancer-binding factor 1 isoform X1	Wnt signaling pathway (ko04310);; Adherens junction (ko04520);; Melanogenesis (ko04916);; Salmonella infection (ko05132)	[K]	Transcription	N-terminal CTNNB1 binding	Protein pangolin, isoforms A/H/I/S OS=Drosophila melanogaster OX=7227 GN=pan PE=1 SV=1	K	Transcription	transcription factor 7-like protein [Saccoglossus kowalevskii]	biological process: reproduction (GO:0000003);; biological process: biological regulation (GO:0065007);; cellular component: intracellular (GO:0005622);; cellular component: cellular anatomical entity (GO:0110165);; molecular function: binding (GO:0005488);; molecular function: transcription regulator activity (GO:0140110);; biological process: multicellular organismal process (GO:0032501);; biol…
gene-ENSGALG00015019499	SOUL	LOC110984028	2.94804	424	6.3413	919	1.69583	267	0.187866	31	0.097167	15	0.068835	9	0.694819	76	0.175264	21	1.15796	139	16.1318	2162
gene-ENSGALG00015004467	ENSGALG00015004467	LOC106160437	2.91856	315	3.36175	366	1.99106	235	6.33184	760	6.44685	703	2.44865	232	9.44092	771	10.6304	932	16.4045	1475	6.1226	616
gene-ENSGALG00015012720	ENSGALG00015012720	LOC100185113	0	0	0	0	0	0	0.010014	2	0	0	0	0	0.431999	51	0.073521	10	0.851068	110	0	0
NewGene_782	--	--	0.020292	6	0	0	0.00975	3	0.014383	5	0	0	0.027386	6	0.804292	52	0.033589	7	1.40523	84	0	0
NewGene_296	--	--	0	0	0	0	0	0	0	0	0	0	0	0	0	0	0	0	0.036055	2	0	0
gene-ENSGALG00015014064	ENSGALG00015014064	LOC109478908	0.382544	85	0.558835	126	0.64736	158	0.016187	5	0.017767	4	0	0	0.667504	113	1.80717	327	2.07592	385	0.594923	124
NewGene_18822	--	--	0	0	0	0	0	0	0	0	0	0	0	0	0	0	0	0	0	0	0	0
gene-ENSGALG00015010585	TRPM8	LOC109475863	0	0	0	0	0	0	0.01629	4	0	0	0.027147	4	0.59633	75	0.184568	26	1.22014	172	0	0
gene-ENSGALG00015002418	OSR1	LOC109465800	0.580919	51	0.618715	55	0.859386	82	0.109273	11	0	0	0.050852	4	24.431	1604	16.8343	1188	24.5179	1752	0.927671	76
NewGene_9896	--	--	0	0	0	0	0	0	0	0	0	0	0	0	0	0	0	0	0	0	0	0
gene-ENSGALG00015009674	ENSGALG00015009674	LOC109478292	0.005156	3	0	0	0.006326	4	0.109926	56	0.017041	8	0	0	1.3886	474	2.16118	790	2.17421	806	0.001767	1
gene-ENSGALG00015016389	ENSGALG00015016389	LOC109480540	0.131039	13	0.651284	63	1.41758	149	0.238557	26	0.328037	32	0.373084	32	20.7855	1507	8.75566	682	10.6823	853	0.92107	83
gene-ENSGALG00015023663	PTRH2	LOC110976554	0.927583	403	0.606198	257	1.15034	541	3.13238	1514	3.43633	1507	3.64401	1384	6.92725	2280	5.53018	1937	9.15067	3272	1.10839	450
gene-ENSGALG00015003076	ENSGALG00015003076	--	0	0	0	0	0	0	0.031977	2	0	0	0	0	0	0	0	0	0	0	0	0
gene-ENSGALG00015026293	ENSGALG00015026293	--	0	0	0	0	0	0	0	0	0	0	0	0	0	0	0	0	0	0	0	0
gene-ENSGALG00015028069	ENSGALG00015028069	--	0.054442	4	0.174343	12	0.066323	6	4.74661	362	5.19134	361	5.12579	309	18.5551	962	12.1334	673	3.16084	183	0.144582	10
gene-ENSGALG00015018065	PKIG	--	0.669596	48	0.611549	44	1.28802	101	6.92246	319	2.4288	175	4.1906	261	29.2882	1566	38.1654	2195	21.3894	1266	0.794547	53
gene-ENSGALG00015004718	ENSGALG00015004718	LOC109472797	4.92368	1079	2.68316	594	3.85666	925	12.7821	3117	12.7027	2817	11.7086	2249	7.90606	1313	6.91681	1233	10.0737	1841	3.42221	701
gene-ENSGALG00015023328	ENSGALG00015023328	LOC103522224	0	0	0	0	0.023299	4	0.017972	4	0.058169	10	0.168264	23	0.115123	14	0.173629	22	0.249624	33	0.039501	6
gene-ENSGALG00015018074	ENSGALG00015018074	--	0.67604	149	0.213743	48	0.914226	220	0.458112	112	0.218228	49	0.574865	111	5.93236	985	4.35302	776	13.032	2321	0.224753	46
gene-ENSGALG00015020952	ENSGALG00015020952	--	0	0	0	0	0	0	0	0	0	0	0	0	0	0	0	0	0	0	0	0
NewGene_15741	--	--	0	0	0	0	0	0	0	0	0	0	0	0	0.144335	2	0	0	0	0	0	0
NewGene_13512	--	--	0	0	0	0	0	0	0	0	0	0	0	0	0	0	0	0	0	0	0	0
gene-ENSGALG00015018871	RAB10	LOC109480747	11.1713	1493	9.01048	1216	17.6502	2580	56.1516	8348	38.9005	5260	55.9205	6549	69.4064	7028	70.432	7652	68.5085	7634	12.0286	1501
NewGene_4080	--	--	0	0	0	0	0	0	0.04037	3	0	0	0.090486	4	0.055895	2	0.212038	9	0.102268	4	0	0
NewGene_4581	--	--	0	0	0	0	0	0	0	0	0.036801	6	0	0	0.229422	26	0	0	2.39145	289	0	0
NewGene_15409	--	--	0	0	0	0	0	0	0.765195	36	0.28921	17	0.398364	11	0.48749	13	0	0	0	0	0	0
NewGene_7149	--	--	0	0	0	0	0	0	0.460497	16	0.268365	11	0.301289	9	0.050679	2	0.083328	3	0.443131	16	0	0
gene-ENSGALG00015014946	HMX1	LOC113495383	0	0	0	0	0	0	0	0	0	0	0	0	0	0	0.047468	2	0.032101	2	0	0
gene-ENSGALG00015007918	MANSC4	--	0	0	0	0	0	0	0.015573	3	0	0	0	0	0.015776	2	0.039918	4	0.01676	2	0.018557	3
gene-ENSGALG00015020935	RPS14	LOC100201565	84.7086	6981	69.796	5809	82.5672	7444	129.635	11890	141.892	11837	149.578	10808	364.853	22792	307.655	20622	338.643	23280	67.1673	5170
NewGene_14003	--	--	0	0	0	0	0	0	0	0	0	0	0	0	0	0	0	0	0.094455	15	0	0
NewGene_1902	--	--	0	0	0.06591	4	0	0	0	0	0	0	0	0	0	0	0.041523	2	0.050322	2	0.069744	2
gene-ENSGALG00015025889	ENSGALG00015025889	LOC117332682	0.587584	112	0.699728	135	1.12328	234	1.33691	278	1.0197	197	1.14221	191	2.78538	402	2.30777	357	7.2202	1126	0.578681	103
gene-ENSGALG00015018936	PPP2R2A	LOC113814613	9.99085	1218	8.19614	885	15.788	1920	15.4882	1934	11.3791	1443	12.9836	1497	62.8735	5725	45.3416	4670	89.2789	8440	10.7821	1055
NewGene_965	--	--	0	0	0	0	0	0	0	0	0	0	0	0	0	0	0	0	0	0	0	0
NewGene_12907	--	--	0	0	0	0	0	0	0	0	0	0	0	0	0	0	0	0	0.150066	2	0	0
NewGene_10930	--	--	0	0	0	0	0	0	0	0	0	0	0	0	0.280958	16	0	0	0.825052	38	0	0
gene-ENSGALG00015001229	ENSGALG00015001229	--	0.716143	79	0.462309	54	0.795506	100	1.88625	222	1.45906	171	1.64647	163	3.47545	301	5.64964	512	2.39497	218	0.544836	58
gene-ENSGALG00015027352	ENSGALG00015027352	--	0	0	0	0	0	0	0	0	0	0	0	0	0	0	0	0	0	0	0	0
gene-ENSGALG00015012443	ENSGALG00015012443	LOC117109259	0.085007	17	0.034994	8	0.103972	21	0.052703	12	0.014453	3	0.028229	5	4.16002	564	5.37667	833	2.71896	448	0.040054	8
gene-ENSGALG00015021505	ENSGALG00015021505	LOC100374245	0.046102	5	0.071214	7	0.064579	5	1.17641	102	1.20806	108	0.593623	46	0.668528	42	0.940577	47	0.827437	51	0	0
NewGene_19654	--	--	0	0	0	0	0	0	0	0	0	0	0	0	0	0	0	0	0	0	0	0
NewGene_3672	--	--	0	0	0	0	0	0	0	0	0	0	0	0	0.03224	3	0	0	0.144715	12	0	0
gene-ENSGALG00015017050	MRPL57	LOC115922122	27.0725	1634	24.9955	1548	30.1084	1958	46.1198	3349	49.9927	3196	48.1484	2782	140.779	5950	111.208	5250	135.678	6972	33.6271	1866
gene-ENSGALG00015026317	ENSGALG00015026317	LOC117294482	1.68706	204	1.63506	200	5.68352	751	3.48155	468	3.01065	368	3.13698	333	11.4025	1044	11.5258	1132	19.9108	2006	2.03716	230
NewGene_16451	--	--	1.58806	475	0.961322	291	2.02958	664	5.72105	1904	4.39944	1332	5.58953	1465	15.1809	3440	17.9213	4357	26.9133	6711	1.07754	301
gene-ENSGALG00015012330	WDR44	LOC109487022	3.21354	531	2.31302	387	3.6981	668	9.15718	1683	9.12129	1525	8.8866	1287	25.597	3203	23.9307	3214	42.4551	5846	3.61709	558
NewGene_18658	--	--	0.009749	2	0.011074	2	0	0	0.06052	11	0	0	0.011889	2	0.060462	8	0.034193	5	0.061419	9	0.040667	7
gene-ENSGALG00015027379	FGF8	LOC109471426	0	0	0	0	0	0	0	0	0	0	0	0	1.81519	123	0	0	5.52434	388	0	0
gene-ENSGALG00015021131	ENSGALG00015021131	LOC109483065	0.446458	76	0.141152	25	0.410161	76	3.68196	680	1.19827	201	1.5048	224	8.44823	1061	5.98262	824	7.20346	995	0.322869	52
NewGene_3092	--	--	0	0	0	0	0	0	0	0	0.051888	1	0	0	0	0	0	0	0	0	0	0
gene-ENSGALG00015009439	BCAS1	--	7.42939	833	9.63861	1097	6.3052	786	0.045845	6	0.100808	13	0.148245	17	4.59378	380	1.37574	131	12.305	1045	4.35616	464
gene-ENSGALG00015012179	TRDMT1	LOC102802258	0.994312	82	0.803341	75	1.54768	150	2.41303	233	2.44593	228	1.86005	153	11.778	810	17.3552	1272	16.6458	1231	1.54273	120
gene-ENSGALG00015024811	ENSGALG00015024811	--	5.96555	584	2.3438	232	6.59754	706	4.18782	450	5.3949	534	5.06876	435	45.2545	3354	37.8358	3009	31.2866	2552	3.03449	278
gene-ENSGALG00015028485	ENSGALG00015028485	--	0.015591	2	0.04678	5	0.193794	19	0.04777	5	0.046226	5	0.175999	14	1.85009	120	3.34224	233	1.52516	109	0.084382	7
NewGene_1047	--	--	0	0	0	0	0	0	0	0	0	0	0	0	0.301871	10	0	0	0.683453	24	0	0
NewGene_5691	--	--	0	0	0	0	0.040898	2	0.134504	5	0	0	0.443916	12	0	0	0	0	0.041702	2	0	0
gene-ENSGALG00015022742	SRRM1	LOC100377305	6.12248	1203	5.127	1050	9.277	1996	10.7325	2668	12.7697	2729	8.49032	1547	16.9398	2984	18.9035	3580	18.6189	3615	6.01564	1226
NewGene_5724	--	--	0	0	0	0	0	0	0	0	0	0	0	0	0.222252	24	0.052362	6	0	0	0	0
gene-ENSGALG00015021221	ENSGALG00015021221	LOC109476014	0.06236	10	0.042983	7	0.055739	10	0.232004	40	0.181443	28	0.108192	15	0.974228	113	0.70214	87	1.64833	209	0.036764	6
gene-ENSGALG00015026395	ENSGALG00015026395	LOC109478693	2.27566	373	1.43692	238	2.40842	432	32.8789	5998	33.5504	5567	29.1214	4185	31.6287	3930	30.7804	4104	60.602	8286	1.87972	288
gene-ENSGALG00015022488	PGC	LOC113677634	0.077376	5	0.138571	9	0.262465	19	0.429041	31	0.768177	50	0.497041	28	1.16474	57	0.543324	29	1.9195	101	0.190735	12
NewGene_4636	--	--	0.118553	26	0.108143	27	0.152902	30	0.345125	72	0.135744	33	0.470751	97	1.30996	211	1.60953	280	0.526409	83	0.17182	39
gene-ENSGALG00015002629	TMA16	LOC100373499	1.67554	138	2.1271	170	1.8746	150	7.62949	643	5.55661	394	9.92912	618	16.2165	949	16.349	978	22.3653	1353	1.57151	108
gene-ENSGALG00015004778	ENSGALG00015004778	LOC106464320	0.180942	12	0	0	0	0	0	0	0	0	0	0	0	0	0.141203	8	0.202178	11	0	0
NewGene_16325	--	--	0	0	0	0	0	0	0	0	0	0	0	0	0.1755	4	0.068949	2	0	0	0	0
gene-ENSGALG00015000269	ENSGALG00015000269	LOC111324084	0	0	0	0	0	0	0	0	0.08119	6	0.494048	29	0.372818	19	1.38752	74	0.533385	29	0	0
NewGene_18096	--	--	0	0	0	0	0	0	0	0	0	0	0	0	0	0	0	0	0	0	0	0
NewGene_9070	--	--	0	0	0	0	0	0	0	0	0	0	0	0	0	0	0	0	0	0	0	0
gene-ENSGALG00015020305	ENSGALG00015020305	--	0.380133	6	0	0	0.27039	4	0.283102	5	0	0	0.490646	6	3.48301	36	1.01042	11	2.49275	28	0	0
NewGene_12973	--	--	0	0	0	0	0	0	0.031352	3	0	0	0.078416	6	0.070407	5	0	0	0.054283	4	0	0
NewGene_7963	--	--	0	0	0	0	0	0	0	0	0	0	0	0	0.099742	2	0	0	0.095987	3	0	0
NewGene_6249	--	--	0	0	0	0	0	0	0	0	0	0	0	0	0.121839	4	0	0	0.765798	21	0	0
gene-ENSGALG00015022504	SLC35F5	LOC117124275	3.26592	605	2.34633	427	2.42628	483	10.1095	2076	9.94575	1830	12.05	1929	7.37777	1032	26.049	3919	10.3707	1584	3.13885	531
NewGene_4035	--	--	0	0	0	0	0	0	0	0	0	0	0	0	0.060106	8	0	0	0.232996	28	0	0
gene-ENSGALG00015013773	MC1R	LOC100374360	0	0	0	0	0	0	0	0	0	0	0	0	0.046311	3	0	0	0	0	0	0
gene-ENSGALG00015010896	ENSGALG00015010896	LOC107397710	0.106746	2	0.077755	2	0	0	0	0	0	0	0.047049	1	43.2401	604	0.58814	9	253.665	3899	0.061602	2
gene-ENSGALG00015006742	AGT	LOC118195675	0	0	0.014887	3	0	0	226.527	33539	267.377	36006	189.767	22135	4.06563	406	0.124457	14	21.9408	2331	0	0
NewGene_6588	--	--	0	0	0	0	0	0	0	0	0	0	0	0	0	0	0	0	0	0	0	0
gene-ENSGALG00015022115	FAM60A	LOC109463576	1.58414	223	1.00077	143	2.08736	293	2.70261	423	1.25877	180	2.296	284	19.9398	1934	25.7511	2696	54.9443	5900	1.27339	168
NewGene_15540	--	--	0	0	0	0	0.036003	4	0	0	0.015016	3	0.066382	2	0.262158	28	0	0	1.14741	133	0.017891	2
NewGene_4909	--	--	0	0	0	0	0	0	0	0	0	0	0	0	0.062381	3	0	0	0.220552	12	0	0
gene-ENSGALG00015004455	ENSGALG00015004455	LOC111635081	0	0	0	0	0	0	0	0	0.049228	9	0.026636	4	0.056414	8	0.039192	6	0.182632	27	0.025004	4
NewGene_14841	--	--	0	0	0	0	0	0	0	0	0	0	0	0	0.241727	6	0	0	0	0	0	0
gene-ENSGALG00015016321	ENSGALG00015016321	LOC100377966	0	0	0	0	0	0	0	0	0	0	0	0	0	0	0.036364	2	0	0	0	0
NewGene_2286	--	--	0	0	0	0	0.045715	9	0	0	0	0	0	0	0.227338	27	1.06766	126	2.99987	377	0	0
NewGene_9113	--	--	0	0	0	0	0	0	0	0	0	0	0	0	0	0	0	0	0	0	0	0
gene-ENSGALG00015024165	ENSGALG00015024165	LOC109474170	0.748867	145	0.837385	163	0.698937	148	1.68753	362	1.47967	289	1.34511	228	2.88263	421	3.07452	482	4.27356	687	0.750371	135
NewGene_15761	--	--	0	0	0	0	0	0	0	0	0	0	0	0	0	0	0	0	0	0	0	0
gene-ENSGALG00015005993	ENSGALG00015005993	LOC117111914	0.004542	4	0.013889	10	0.003685	3	0.024823	19	0.012024	9	0.018079	11	0.819533	425	0.056278	32	3.10888	1764	0	0
gene-ENSGALG00015020895	TGFBR3	LOC109484402	1.72249	469	0.781585	215	2.25731	672	3.09855	938	4.05271	1116	7.58	1808	27.1003	5587	21.2925	4708	32.7818	7409	1.58091	402
NewGene_12175	--	--	0	0	0	0	0	0	0	0	0	0	0	0	0	0	0	0	0.317983	6	0	0
gene-ENSGALG00015010967	ENSGALG00015010967	--	0	0	0	0	0	0	0.161753	17	0.020606	2	0	0	0	0	0	0	0	0	0	0
NewGene_13876	--	--	0	0	0	0	0	0	0	0	0	0	0	0	0	0	0	0	0	0	0	0
gene-ENSGALG00015013747	GOT2	LOC110974732	12.8252	1036	10.7164	875	21.496	1901	85.9392	7724	90.6249	7408	111.665	7906	48.9552	2997	38.3302	2518	67.2854	4534	16.6403	1257
NewGene_9651	--	--	0	0	0	0	0	0	0	0	0	0	0	0	0	0	0	0	0	0	0	0
gene-ENSGALG00015028849	ENSGALG00015028849	--	0.022057	3	0	0	0	0	0	0	0	0	0	0	0.058576	5	0.407963	35	0.089662	8	0	0
gene-ENSGALG00015002220	ENSGALG00015002220	LOC109468617	1.41156	84	0.963912	59	0.883495	58	4.45883	313	4.58308	295	4.41516	222	16.6206	757	18.892	879	32.8732	1644	1.03026	63
gene-ENSGALG00015010631	ENSGALG00015010631	LOC100376797	0.59268	56	0.404463	39	0.473968	49	0.608926	64	0.50195	48	0.999199	83	5.76584	412	2.83729	218	19.4097	1517	0.46612	42
gene-ENSGALG00015024318	LINS1	LOC109469801	0.160662	18	0.069174	8	0.170828	21	0.368757	46	0.547288	62	0.352217	35	1.77474	150	1.15088	105	2.89007	269	0.094021	10
gene-ENSGALG00015006406	DEGS1	--	5.69914	1043	5.95947	1102	8.51684	1705	9.27222	1888	15.7163	2890	16.1502	2591	34.3255	4761	45.3393	6747	47.7312	7285	10.0131	1711
gene-ENSGALG00015015233	RAB5B	LOC578627	6.20379	401	4.73864	310	6.83203	482	17.2246	1251	19.3713	1263	18.9264	1065	44.9389	2184	42.8013	2238	78.8856	4212	5.71173	341
gene-ENSGALG00015009402	EDEM3	LOC109467545	4.73862	843	2.34111	421	4.75947	926	5.72711	1133	5.95248	1071	4.43339	691	6.6166	892	6.39933	926	7.78816	1156	5.23154	869
gene-ENSGALG00015028195	ENSGALG00015028195	--	0	0	0	0	0	0	0	0	0	0	0	0	0	0	0.069312	2	0	0	0	0
gene-ENSGALG00015029480	CHD1	LOC109482579	1.28528	365	0.641752	185	1.25068	390	2.99988	921	2.30717	666	2.23905	559	4.74164	1024	4.11514	946	5.64347	1316	0.942619	248
gene-ENSGALG00015029528	ENSGALG00015029528	LOC106166448	0	0	0.011477	2	0	0	21.7388	3227	24.5729	3318	29.8778	3497	0.497459	51	2.85346	310	0.665671	75	0.064186	8
NewGene_16016	--	--	0	0	0	0	0	0	0	0	0	0	0	0	0.298869	62	0	0	0.521419	118	0	0
NewGene_8866	--	--	0	0	0	0	0	0	0	0	0	0	0	0	0	0	0	0	0	0	0	0
NewGene_16559	--	--	0.154708	7	0	0	0	0	0.069379	4	0	0	0.029129	2	1.02147	34	0.885619	34	0.02179	1	0	0
gene-ENSGALG00015014977	KCNH1	LOC109488223	0	0	0	0	0	0	0.009581	2	0.011923	2	0	0	2.28194	255	0	0	9.40652	1153	0	0
gene-ENSGALG00015021701	ENSGALG00015021701	LOC110977787	0.304874	44	0.191301	28	0.160189	25	0	0	0.079929	12	0.030221	4	0.250473	28	0.240621	28	0.05157	7	0.247297	33
gene-ENSGALG00015013226	PDSS1	LOC100366414	0.520015	67	0.426161	55	1.00964	143	2.64947	355	2.78734	341	3.35697	356	4.76321	435	4.25441	417	5.15571	524	0.735191	83
gene-ENSGALG00015007813	ENSGALG00015007813	LOC109470374	1.59262	159	0.967301	98	1.35697	148	0.357834	40	0.819329	83	1.09778	96	0.064699	5	0.072488	6	0.433159	36	0.900915	84
gene-ENSGALG00015011620	PGA5	LOC108074866	0	0	0	0	0	0	0	0	0	0	0	0	0	0	0	0	0	0	0	0
gene-ENSGALG00015002322	SMIM13	--	2.83057	446	1.48272	236	3.1939	550	13.1141	2286	9.86639	1570	8.99107	1233	18.2035	2154	27.5055	3517	16.0162	2062	2.67516	393
NewGene_20430	--	--	0	0	0	0	0	0	0	0	0	0	0	0	0.059009	2	0	0	0	0	0	0
gene-ENSGALG00015028402	ENSGALG00015028402	--	0	0	0	0	0.03188	7	0.007974	2	0	0	0	0	0	0	0.015294	3	0	0	0.011451	2
NewGene_14781	--	--	0.287524	28	0.130232	18	0.519241	47	0.15968	23	0.1125	15	0.257162	26	0.180911	19	0.121263	11	0.409407	33	0.084389	11
NewGene_20392	--	--	0	0	0	0	0	0	0	0	0	0	0	0	0	0	0	0	0.051255	2	0	0
gene-ENSGALG00015022463	HDGF	LOC112556737	16.9477	956	17.4987	939	22.5489	1343	62.9806	3805	56.4999	3335	72.842	3318	116.597	4666	102.171	4766	85.0636	4127	19.9901	997
NewGene_6434	--	--	0.201554	49	0.028569	12	0.00583	3	1.17982	192	0.855263	71	2.17173	306	1.76504	489	0.125112	20	5.75053	1164	0.287762	61
gene-ENSGALG00015019523	ENSGALG00015019523	LOC100181424	0.060695	9	0.035438	5	0.110187	18	0.91008	141	0.630011	90	0.812363	99	1.85796	197	0.601858	69	5.59094	642	0.150409	20
gene-ENSGALG00015008944	ENSGALG00015008944	LOC109465134	0.269211	53	0.084014	17	0.448425	96	1.91215	414	1.60703	317	1.42611	243	25.1834	3710	46.2856	7316	17.9823	2915	0.079857	15
NewGene_19045	--	--	0	0	0	0	0	0	0	0	0	0	0	0	0	0	0	0	0	0	0	0
NewGene_15070	--	--	0.008497	4	0	0	0	0	1.43809	222	4.63589	1361	0.01031	4	0	0	0	0	0	0	0	0
gene-ENSGALG00015016031	UBR7	LOC100378918	8.49797	954	6.55594	743	7.86826	966	25.8213	3225	21.6714	2462	22.6158	2225	51.4667	4378	50.3005	4591	49.0836	4594	9.49094	995
gene-ENSGALG00015012127	PARD6B	LOC106470141	1.65223	340	0.87394	182	1.82413	411	2.93288	671	2.16938	452	2.65401	479	2.19227	342	1.58646	266	4.81215	825	1.1617	223
NewGene_1550	--	--	0	0	0	0	0	0	0	0	0	0	0	0	0	0	0	0	0.29109	4	0	0
NewGene_15366	--	--	0	0	0	0	0	0	0	0	0	0	0	0	0	0	0	0	0.07357	4	0	0
NewGene_22714	--	--	0	0	0	0	0	0	0	0	0	0	0	0	0	0	0	0	0	0	0	0
gene-ENSGALG00015016222	ENSGALG00015016222	LOC109476314	0	0	0.014499	2	0	0	0.330711	43	0.029268	4	0.328231	34	0.374481	34	0.741246	71	0.908853	89	0	0
gene-ENSGALG00015025978	UNG	LOC109485258	0.541792	43	0.395596	32	0.213673	19	4.63678	407	7.53652	601	5.64392	390	20.2744	1210	8.06336	517	44.735	2938	0.382125	29
gene-ENSGALG00015005646	SPTLC2	LOC5514935	1.3234	165	0.836758	93	1.19445	168	3.11299	429	3.63257	450	3.08792	349	10.5974	988	9.18746	924	30.142	3123	1.28012	158
NewGene_9257	--	--	0	0	0	0	0	0	0	0	0	0	0	0	0	0	0	0	0	0	0	0
gene-ENSGALG00015023331	TXNDC11	LOC105347231	2.25268	399	5.03462	814	7.12079	1240	7.61261	1512	7.54814	1321	7.7302	1236	11.9873	1618	9.02012	1326	9.37218	1465	5.30988	819
gene-ENSGALG00015027195	ENSGALG00015027195	--	0.065059	2	0	0	0	0	0.357885	9	0	0	0.462985	9	0.31101	6	0.191146	4	0.206519	4	0.09811	2
gene-ENSGALG00015007798	ENSGALG00015007798	--	0.057755	42	0.013522	10	0.165417	131	0.011506	10	0.006937	6	0.04428	29	1.24421	682	0.785098	461	1.17973	711	0.049245	34
NewGene_15193	--	--	0	0	0	0	0	0	0	0	0	0	0	0	0	0	0	0	2.59531	142	0	0
gene-ENSGALG00015014289	ENSGALG00015014289	--	0.018987	2	0	0	0.060376	6	0.065181	6	0.023727	2	0.025543	2	0.395215	25	0.170718	12	0.57469	41	0	0
NewGene_13297	--	ALCAM	0	0	0	0	0	0	0	0	0	0	0	0	0.369916	19	0.148209	8	0.302837	17	0	0
NewGene_6894	--	--	0	0	0	0	0	0	0	0	0	0	0	0	0	0	0	0	0.141664	2	0	0
gene-ENSGALG00015020864	ENSGALG00015020864	--	0	0	0	0	0	0	0	0	0	0	0	0	0	0	0	0	0.064616	2	0	0
NewGene_22173	--	--	0	0	0	0	0	0	0	0	0	0	0	0	0.02194	2	0.047	4	0.02553	2	0	0
gene-ENSGALG00015001136	ERP44	--	41.0928	4199	34.3648	4891	46.8385	6279	35.4934	3998	32.2727	3819	25.3706	3333	47.7495	4449	66.509	5318	47.273	4094	35.4371	4854
gene-ENSGALG00015017756	SERTM1	--	0.066963	9	0	0	0.098687	6	21.7251	1453	30.0232	1944	31.4306	1746	9.60762	422	4.1259	311	9.68212	467	0.016391	3
NewGene_15233	--	--	0	0	0	0	0	0	0	0	0	0	0	0	0	0	0	0	0	0	0	0
gene-ENSGALG00015006268	ENSGALG00015006268	LOC109477140	0.661687	108	0.482127	79	0.655182	117	1.06535	193	0.83508	138	1.84214	262	2.33646	288	5.93274	751	4.24745	558	0.292438	45
NewGene_19108	--	--	0	0	0	0	0	0	0	0	0	0	0	0	0	0	0	0	0	0	0	0
NewGene_9727	--	--	0	0	0	0	0	0	0	0	0	0	0	0	0.736353	45	0	0	5.02389	286	0	0
gene-ENSGALG00015019285	LAMP2	LOC109487039	21.5642	3107	12.9571	1904	22.1046	3487	49.5264	8036	37.2978	5451	52.4087	6697	143.22	15747	147.169	17402	73.5806	8859	14.6339	1977
gene-ENSGALG00015029370	ENSGALG00015029370	LOC110989373	4.78325	631	2.30079	308	6.18359	893	0.976781	143	0.676816	89	0.727956	85	70.1286	7041	83.6787	9000	116.587	12849	4.11513	509
NewGene_8247	--	--	0.121769	5	0.1249	5	0.056485	3	0	0	0	0	0	0	0	0	0	0	0	0	0	0
gene-ENSGALG00015011316	ENSGALG00015011316	LOC109466990	0.948226	81	0.09307	11	1.19092	108	1.86543	179	1.04104	88	1.14507	81	1.35542	81	0.24409	24	2.4652	190	0.442936	33
gene-ENSGALG00015012379	BMI1	LOC109478114	4.25931	537	2.25287	277	2.99037	301	2.42653	248	2.8909	379	3.26215	370	14.9729	1451	11.1551	1151	11.433	1206	3.52582	413
NewGene_17440	--	CACNA1F	0	0	0	0	0	0	0	0	0	0	0	0	0.726743	37	0.212913	13	0.500679	33	0	0
gene-ENSGALG00015011436	CSNK2A1	--	4.46866	483	3.99473	438	7.66979	907	15.511	1862	15.7556	1717	14.6142	1381	34.0431	2777	37.6896	3300	48.6501	4366	6.76582	680
NewGene_8966	--	--	0	0	0	0	0	0	0	0	0	0	0	0	0	0	0	0	0	0	0	0
NewGene_16619	--	--	0	0	0	0	0.014492	2	0	0	0	0	0	0	1.39932	95	0	0	3.39877	253	0	0
gene-ENSGALG00015026370	IFI35	--	4.04579	234	2.22519	126	3.93146	241	18.9878	1212	21.1328	1202	24.7991	1240	37.265	1599	32.4786	1488	41.5277	1990	4.8717	260
NewGene_20253	--	--	0.412474	35	0.139249	15	0.326416	29	0.985805	84	1.24368	68	1.09668	44	2.73564	106	1.61053	115	1.73611	69	0.137395	9
NewGene_16715	--	--	0.391313	17	0.204056	9	0.115286	6	0.829789	39	0.167388	7	0.469167	17	1.98259	62	0.672246	23	1.05708	37	0.420466	17
gene-ENSGALG00015019942	DEPTOR	LOC109467011	4.43397	268	1.22245	75	3.01684	200	0.153041	11	0	0	0.086417	5	2.60461	120	2.10157	104	6.11873	307	1.33742	76
NewGene_19710	--	--	0	0	0	0	0	0	0	0	0	0	0	0	0	0	0	0	0	0	0	0
gene-ENSGALG00015011781	PLAGL2	LOC102801329	0.270037	50	0.295028	55	0.359623	73	1.56644	320	0.991718	184	0.903811	146	2.00613	279	1.98022	296	2.48035	380	0.622145	107
NewGene_4476	--	--	0	0	0	0	0	0	0	0	0	0	0	0	0	0	0	0	0	0	0	0
gene-ENSGALG00015029333	ENSGALG00015029333	LOC117298540	0.50936	111	0.29282	64	0.244647	58	0.512206	112	0.837007	165	0.766538	145	2.53208	411	1.98026	319	3.38519	602	0.62959	127
NewGene_22116	--	--	0	0	0	0	0	0	0	0	0	0	0	0	0	0	0	0	0	0	0	0
NewGene_13331	--	--	0	0	0	0	0	0	0	0	0	0	0	0	0.118477	8	0	0	0.385272	28	0	0
gene-ENSGALG00015009102	ENSGALG00015009102	LOC109484450	1.60578	343	0.848139	217	1.35224	306	13.2559	2503	15.5598	2814	16.7625	2799	17.3192	2311	7.32714	766	11.3516	1907	0.898869	238
gene-ENSGALG00015010919	STX16	LOC100889332	4.91189	617	3.95043	510	3.93336	536	9.21136	1275	9.03736	1068	9.30253	1017	24.2858	2347	36.9856	3725	39.655	4210	5.48174	641
gene-ENSGALG00015004476	ENSGALG00015004476	--	0.671528	190	0.419163	121	1.84663	555	0.178894	58	0.314807	92	0.17546	45	2.22238	484	1.35603	316	4.07055	963	0.588139	158
NewGene_4363	--	--	0	0	0	0	0	0	0	0	0	0	0	0	0	0	0	0	0	0	0	0
NewGene_16739	--	--	0	0	0	0	0	0	0	0	0	0	0	0	0	0	0	0	0	0	0	0
NewGene_7153	--	--	0	0	0	0	0	0	0	0	0	0	0	0	0	0	0	0	0	0	0	0
gene-ENSGALG00015016229	RPL22L1	LOC111136624	8.38216	886	4.01598	429	4.68174	541	13.6238	1602	20.5635	2199	15.5527	1441	50.3938	4035	39.6468	3406	38.0333	3351	4.84642	479
gene-ENSGALG00015021641	MYH9	--	8.97426	2592	8.67303	2524	19.3214	6141	22.7548	7347	18.2097	5350	19.713	5020	89.3561	19652	69.488	16395	61.3362	14810	11.3625	3075
gene-ENSGALG00015003177	ENSGALG00015003177	LOC109485731	2.54798	513	1.74538	358	2.90154	628	6.22455	1435	4.76313	990	4.72979	830	14.0992	2249	14.6708	2446	13.1213	2276	2.5663	493
gene-ENSGALG00015017470	PARS2	LOC109483491	0.422121	271	0.410044	266	0.651936	349	1.96307	1179	3.34526	1181	1.89874	1066	6.80625	1225	7.11199	1133	8.85501	2692	0.620929	315
NewGene_19292	--	--	0	0	0	0	0	0	0	0	0	0	0	0	0	0	0	0	0	0	0.022299	2
NewGene_18179	--	--	0.066071	5	0	0	0.018836	2	0	0	0	0	0	0	0.887052	41	0.496465	27	0.524776	30	0	0
NewGene_9892	--	--	0	0	0	0	0	0	0	0	0	0	0	0	0	0	0	0	0	0	0	0
gene-ENSGALG00015009011	ENSGALG00015009011	LOC109466569	0.236538	23	0	0	0.128854	14	0.335885	36	0.783544	76	0.690496	58	11.7619	854	6.85448	534	9.08937	727	0.064545	6
NewGene_1274	--	--	0	0	0	0	0	0	0	0	0	0	0	0	0.854489	24	0	0	1.12185	46	0	0
NewGene_2601	--	--	0	0	0	0	0	0	0	0	0	0	0	0	0	0	0	0	0.125049	4	0	0
NewGene_4738	--	--	0	0	0	0	0	0	0	0	0	0	0	0	0	0	0	0	0.259259	10	0	0
NewGene_16233	--	--	0	0	0	0	0	0	0	0	0	0	0	0	0	0	0	0	0	0	0	0
gene-ENSGALG00015002134	THRSP	--	0	0	0	0	0	0	96.8997	1980	431.772	7973	575.261	9122	0.808129	11	0	0	0.117409	6	0	0
NewGene_7827	--	--	0	0	0	0	0	0	0	0	0.008398	2	0	0	0.20193	28	0.046719	2	1.40914	126	0.009805	2
gene-ENSGALG00015026930	HVCN1	LOC111621522	0.53811	31	0.199984	12	0.511521	32	0.616362	39	0.780454	45	1.15183	57	15.2237	632	9.44976	432	39.9696	1874	0.478072	26
gene-ENSGALG00015011973	ENSGALG00015011973	LOC109468549	0	0	0	0	0	0	0	0	0	0	0	0	0	0	0	0	0	0	0	0
NewGene_7481	--	--	0	0	0	0	0	0	0	0	0	0	0	0	0	0	0	0	0	0	0	0
gene-ENSGALG00015022378	ENSGALG00015022378	LOC109478595	5.97514	333	3.20891	181	7.7766	474	38.7033	2399	47.0372	2652	46.6893	2280	29.0532	1227	30.9836	1404	32.7845	1523	6.26961	327
NewGene_19712	--	--	0	0	0	0	0	0	0	0	0	0	0	0	0	0	0	0	0	0	0	0
NewGene_5684	--	--	0.051563	7	0.025505	5	0.104952	22	0.009329	2	0	0	0	0	3.31379	383	0.200749	31	12.7801	1655	0.030192	6
gene-ENSGALG00015022546	S100A6	--	54.9656	988	40.6072	737	65.0929	1280	2.56184	52	1.86355	34	5.50702	87	321.775	4383	300.157	4387	228.291	3422	29.8134	501
NewGene_11349	--	--	0.631781	184	0.689796	157	0.768038	217	0	0	0	0	0	0	1.04534	85	0.216425	56	3.18111	133	0.383526	105
gene-ENSGALG00015025532	TLCD1	LOC106811607	2.71079	126	1.91595	90	4.33904	221	7.34542	380	11.6917	550	6.73758	275	13.6601	481	17.22	651	11.7853	457	1.91604	84
NewGene_17978	--	--	0	0	0.213525	44	0.201234	45	2.38534	542	0.940178	184	0.219919	19	0	0	0.036445	6	0	0	0.235323	45
gene-ENSGALG00015005291	SACM1L	LOC105325477	3.37119	536	2.17155	349	4.1831	727	15.0211	2655	16.5328	2657	19.3191	2690	15.65	1884	15.2295	1967	34.8587	4617	3.13194	465
gene-ENSGALG00015028666	ENSGALG00015028666	--	0	0	0	0	0	0	0	0	0	0	0	0	0	0	0	0	0	0	0	0
NewGene_14882	--	--	0	0	0	0	0	0	0	0	0	0	0	0	0	0	0	0	0	0	0	0
NewGene_15167	--	--	0	0	0	0	0	0	0	0	0	0	0	0	0.333067	8	0.140384	3	3.22256	68	0	0
NewGene_7893	--	--	0	0	0	0	0	0	0	0	0	0	0	0	0	0	0	0	0	0	0	0
NewGene_21582	--	--	0.764697	226	0.631999	235	0.5935	231	2.93634	1713	1.4377	724	1.5213	667	1.05973	317	0.603751	172	2.85106	540	0.584374	151
NewGene_4177	--	--	0	0	0	0	0	0	0	0	0	0	0	0	0	0	0	0	0	0	0	0
gene-ENSGALG00015002969	PDHA2	LOC109488105	6.52579	463	6.61122	466	5.24643	405	15.5981	1213	11.6013	825	14.7533	904	43.6373	2310	35.7326	2030	56.4261	3286	5.98983	392
gene-ENSGALG00015025039	KDELR2	erd2	39.8698	3154	33.8197	2704	48.7846	4222	58.7996	5177	56.3303	4511	70.9496	4921	132.384	7935	125.56	8076	92.8318	6125	55.333	4089
gene-ENSGALG00015019184	ENSGALG00015019184	LOC109474994	0.068528	12	0	0	0.135816	25	0.049888	10	0.05243	9	0	0	0.675457	86	0.234795	32	1.41742	197	0.251754	40
gene-ENSGALG00015028697	VCAN	LOC113475169	0.132868	68	0.055937	29	0.136689	77	0.059888	35	0.060436	32	0.138389	62	4.95047	1916	3.90505	1622	1.79735	766	0.051825	25
NewGene_6164	--	--	0	0	0	0	0	0	0	0	0	0	0	0	0	0	0	0	0.092735	2	0	0
NewGene_11120	--	--	0	0	0	0	0	0	0	0	0	0	0	0	0.19975	6	0	0	1.18636	44	0	0
gene-ENSGALG00015021279	ENSGALG00015021279	LOC109469980	1.16164	228	0.950082	186	1.12395	241	2.72681	594	2.29698	455	2.63493	452	7.60539	1128	8.30565	1322	11.9286	1947	0.858985	157
gene-ENSGALG00015024952	EMC3	LOC109487161	23.1809	971	24.0058	1015	23.0749	1057	48.5514	2263	38.558	1635	41.6511	1529	63.2932	2009	77.4991	2640	90.2025	3151	29.5605	1156
gene-ENSGALG00015026928	ENSGALG00015026928	--	0	0	0	0	0	0	0	0	0	0	0	0	0	0	0	0	0.180215	3	0	0
gene-ENSGALG00015017446	ENSGALG00015017446	NGR-A27	0	0	0	0	0	0	0	0	0	0	0	0	0	0	0	0	0	0	0	0
gene-ENSGALG00015018227	PLAT	LOC109481308	1.49316	227	0.995408	134	1.71784	285	3.57597	515	2.54783	396	3.00812	398	29.3401	3335	25.1138	3063	32.6515	3706	2.05268	264
gene-ENSGALG00015006103	ENSGALG00015006103	--	0	0	0	0	0	0	0	0	0	0	0	0	0	0	0	0	0	0	0	0
gene-ENSGALG00015027478	ENSGALG00015027478	LOC105675544	1.0835	244	0.571455	130	0.981983	242	2.50017	621	1.94228	442	1.59801	313	7.075	1197	4.74077	867	13.6258	2526	1.06189	223
NewGene_14303	--	--	0.355199	30	0.039965	4	0.305455	29	1.01339	96	0.818359	68	0.79362	57	0.500096	33	1.23054	88	1.10546	81	0.219855	19
NewGene_13046	--	--	0	0	0	0	0	0	0	0	0	0	0	0	3.32822	224	0.046788	4	12.8156	906	0	0
gene-ENSGALG00015021379	ENSGALG00015021379	LOC117292909	13.1999	701	16.9632	910	21.9116	1273	60.8882	3597	60.459	3249	72.0903	3355	75.8581	3052	73.7305	3183	67.5201	2990	19.4836	966
NewGene_12732	--	--	0	0	0	0	0	0	0	0	0	0	0	0	0	0	0	0	0	0	0	0
gene-ENSGALG00015023295	ENSGALG00015023295	--	0	0	0	0	0	0	0	0	0	0	0	0	0.218379	3	0	0	0.253648	4	0	0
NewGene_3319	--	--	0	0	0	0	0	0	0	0	0	0	0	0	0	0	0.039613	2	0.387679	20	0	0
gene-ENSGALG00015023548	EDMTF4	--	0	0	0	0	0	0	0	0	0	0	0	0	0.232426	6	0	0	1.15038	31	0	0
NewGene_350	--	--	0.025816	5	0.034541	6	0.094433	17	0.149658	26	0.1815	29	0.218177	30	6.68349	785	5.22396	659	9.99624	1293	0	0
NewGene_5697	--	--	0	0	0	0	0	0	0	0	0.008034	1	0	0	1.5986	143	0.010488	1	2.11606	207	0	0
gene-ENSGALG00015007362	ENSGALG00015007362	LOC106176417	0.031417	3	0.036471	3	0.025007	2	0.164928	13	0.022919	2	0	0	0.307981	17	0.484764	25	0.301538	18	0.09843	7
gene-ENSGALG00015028888	APC	LOC109468773	1.33582	538	1.67307	680	2.11946	933	1.75747	783	1.15831	472	1.09184	386	3.88669	1186	5.34512	1749	4.92201	1653	3.03257	1140
gene-ENSGALG00015029035	ENSGALG00015029035	LOC111621934	0	0	0	0	0	0	0	0	0	0	0	0	0	0	0	0	0	0	0	0
NewGene_19849	--	--	0	0	0	0	0	0	0	0	0	0	0	0	0	0	0	0	0	0	0	0
NewGene_643	--	--	0	0	0	0	0	0	0	0	0.188557	3	0	0	0.081631	1	0	0	0	0	0	0
NewGene_3951	--	--	0	0	0	0	0	0	0	0	0	0	0	0	0.257002	4	0	0	0	0	0	0
NewGene_345	--	--	0	0	0	0	0	0	0	0	0	0	0	0	1.04635	77	0	0	0.991869	80	0	0
NewGene_10719	--	--	0	0	0	0	0	0	0	0	0	0	0	0	0.112835	5	0	0	0.451858	19	0	0
NewGene_22315	--	--	0	0	0	0	0	0	0	0	0	0	0	0	0	0	0	0	0	0	0	0
gene-ENSGALG00015017867	ENSGALG00015017867	LOC109470284	0.516808	89	0.108289	23	0.98002	183	2.3179	435	2.50802	368	1.1648	194	7.43685	781	6.57353	830	8.57107	1020	0.478625	93
gene-ENSGALG00015014620	CTCF	LOC109483257	2.81113	497	1.82152	325	3.20027	618	7.85729	1442	6.2282	1113	6.17815	956	21.3357	2855	16.2906	2339	20.1032	2945	3.33418	515
gene-ENSGALG00015022248	ENSGALG00015022248	--	0	0	0	0	0	0	0	0	0	0	0	0	0.055155	2	0	0	0	0	0	0
NewGene_5758	--	--	0	0	0	0	0	0	0	0	0	0	0	0	0.091163	8	0	0	0.328414	31	0	0
gene-ENSGALG00015023683	ENSGALG00015023683	LOC117110263	1.86382	149	1.16747	92	2.0825	182	6.63888	596	7.43609	616	7.12945	506	13.2794	810	8.71829	568	24.924	1688	1.67106	126
NewGene_12554	--	--	0	0	0	0	0	0	0	0	0	0	0	0	1.81221	131	0	0	4.13851	455	0	0
gene-ENSGALG00015006499	ENSGALG00015006499	LOC111333354	16.2102	1402	18.294	1597	29.6319	2803	37.6357	3621	47.5716	4163	48.986	3713	42.4035	2779	41.1052	2890	50.2234	3623	21.0127	1697
gene-ENSGALG00015002652	PXDC1	LOC113677420	1.78781	245	1.90979	277	3.49806	547	6.55998	1033	5.91767	859	4.86804	608	15.524	1679	15.7692	1838	12.2254	1462	3.07142	412
NewGene_19438	--	--	0	0	0	0	0	0	0	0	0	0	0	0	0	0	0	0	0	0	0	0
gene-ENSGALG00015008376	EPHA1	--	0.220718	43	0.074339	15	0.489088	103	0.186823	41	0.239681	47	0.550826	93	0.933736	135	0.649294	102	1.00803	161	0.077793	14
s: camera-type eye morphogenesis (GO:0048593);; Biological Process: embryonic camera-type eye morphogenesis (GO:0048596);; Biological Process: embryonic morphogenesis (GO:0048598);; Biological Process: regulation of muscle organ development (GO:0048634);; Biological Process: negative regulation of muscle organ development (GO:0048635);; Biological Process: regulation of developmental growth (GO:0…	K05102|0.0e+00|gga:378782|K05102 Eph receptor A1 [EC:2.7.10.1] | (RefSeq) EPHA1; ephrin type-A receptor 1 precursor	--	[T]	Signal transduction mechanisms	Protein tyrosine and serine/threonine kinase	Ephrin receptor 1 OS=Caenorhabditis elegans OX=6239 GN=vab-1 PE=1 SV=1	T	Signal transduction mechanisms	Eph4 ephrin receptor delta [Phallusia mammillata]	biological process: developmental process (GO:0032502);; biological process: response to stimulus (GO:0050896);; molecular function: binding (GO:0005488);; biological process: biological regulation (GO:0065007);; biological process: multicellular organismal process (GO:0032501);; biological process: cellular process (GO:0009987);; biological process: locomotion (GO:0040011);; biological process: …
NewGene_4690	--	--	0	0	0	0	0	0	0	0	0	0	0	0	0	0	0	0	0.016606	5	0	0
NewGene_1725	--	--	0	0	0	0	0	0	0	0	0	0	0	0	0	0	0	0	0	0	0	0
gene-ENSGALG00015004409	ENSGALG00015004409	LOC109482935	0.901835	60	0.906885	61	0.712441	52	8.38172	614	7.09878	473	9.75026	563	6.63309	331	6.97236	373	15.8832	872	1.05241	65
gene-ENSGALG00015016086	RDH5	LOC109469031	1.25995	71	0.388143	30	1.83923	111	2.17177	136	2.7677	160	4.64204	217	3.78202	159	3.01404	143	3.92673	192	0.769636	43
NewGene_11043	--	--	0	0	0	0	0	0	0	0	0	0	0	0	0.132685	2	0.044955	2	0.385762	14	0	0
gene-ENSGALG00015002961	MBOAT4	LOC109477877	0	0	0	0	0	0	0	0	0	0	0	0	0	0	0	0	0	0	0	0
gene-ENSGALG00015012114	FAM237A	--	0	0	0	0	0.26233	12	0	0	0	0	0	0	0.432202	13	0.258147	9	0.096608	4	0.054063	2
gene-ENSGALG00015021282	ENSGALG00015021282	LOC5519662	0.047769	4	0	0	0	0	0	0	0	0	0	0	0.603244	43	0.541038	43	1.35783	109	0.019551	2
gene-ENSGALG00015001537	ENSGALG00015001537	--	0	0	0	0	0	0	0	0	0	0	0	0	0	0	0	0	0	0	0	0
NewGene_17135	--	--	0	0	0	0	0	0	0.194281	11	0.227334	12	0.164891	7	0	0	0	0	0	0	0	0
NewGene_14565	--	--	0	0	0	0	0.079338	7	0	0	0	0	0	0	0.284673	17	0.063142	4	0.513064	34	0.025294	2
NewGene_19876	--	--	0	0	0	0	0	0	0	0	0	0	0	0	0	0	0	0	0	0	0	0
NewGene_4184	--	--	0	0	0	0	0	0	0.114088	17	0.023515	4	0.047735	6	0	0	0	0	0.089748	10	0	0
NewGene_9141	--	--	0	0	0	0	0	0	0	0	0	0	0	0	0	0	0	0	0.158575	2	0	0
NewGene_12199	--	--	0	0	0	0	0	0	0.157655	5	0	0	0.260211	6	0	0	0.529405	12	0	0	0	0
NewGene_517	--	--	0.035453	4	0.021006	3	0.10124	13	0.016034	3	0	0	0	0	0.053475	5	0.063901	5	0.107105	11	0.127366	12
gene-ENSGALG00015013555	ENSGALG00015013555	LOC109479314	0.505575	182	0.368285	128	1.3089	479	0.438183	186	0.327942	127	0.437891	139	6.31239	1796	4.29471	1313	11.5897	3555	0.568065	180
gene-ENSGALG00015004732	ENSGALG00015004732	LOC102804340	0.44307	63	0.193007	28	0.445331	69	0.516073	81	0.234757	34	0.707493	87	26.1057	2770	20.2421	2305	17.0074	1986	0.276925	37
gene-ENSGALG00015002615	ENSGALG00015002615	--	0.074504	86	0.034521	41	0.103525	103	0.200718	232	0.361417	337	0.499174	336	1.04037	686	0.544983	439	2.47171	1750	0.11069	85
gene-ENSGALG00015018078	ENSGALG00015018078	LOC109479160	2.70837	470	1.34486	242	1.83897	349	6.02998	1164	5.04502	886	6.00898	938	11.8392	1556	34.0905	4808	11.8149	1709	1.58453	257
gene-ENSGALG00015009587	ENSGALG00015009587	--	0.036019	9	0.088055	20	0.060669	15	1.33435	315	1.31456	296	0.466505	91	3.05148	515	1.50704	273	2.49451	463	0.055874	12
NewGene_1890	--	--	0	0	0	0	0	0	0	0	0	0	0	0	0	0	0	0	0	0	0	0
gene-ENSGALG00015010969	ENSGALG00015010969	LOC109474653	0.935665	98	1.5319	154	0.79034	89	5.26928	594	3.31575	359	3.47078	316	5.98613	458	5.09562	423	5.15339	437	1.23619	120
gene-ENSGALG00015008437	FAM107A	LOC106167503	0.123904	18	0.063756	10	0.25599	41	7.01028	1084	5.23923	764	2.87914	363	1.13961	126	5.36039	626	1.30597	159	0.042501	6
gene-ENSGALG00015007926	ENSGALG00015007926	LOC109472381	0.589663	88	0.264341	40	0.318864	52	1.06682	177	0.935739	141	1.04308	136	4.02252	453	4.20885	508	9.44706	1170	0.433201	61
NewGene_17819	--	--	0	0	0	0	0	0	0	0	0	0	0	0	0	0	0	0	0	0	0	0
NewGene_58	--	--	0	0	0	0	0	0	0	0	0	0	0	0	0	0	0	0	0.683716	8	0	0
NewGene_13090	--	--	0	0	0.026795	3	0.017881	2	0.081145	10	0	0	0	0	0.063998	5	0.127785	11	0	0	0	0
NewGene_2952	--	--	0	0	0	0	0	0	0.095799	3	0	0	0	0	0	0	0	0	0.306255	6	0	0
gene-ENSGALG00015022785	ENSGALG00015022785	LOC109477974	0	0	0	0	0	0	0	0	0	0	0	0	0	0	0	0	0	0	0.044499	4
NewGene_1952	--	--	0	0	0	0	0	0	0	0	0	0	0	0	0	0	0	0	0.239253	3	0	0
gene-ENSGALG00015012788	ENSGALG00015012788	LOC109464408	2.27983	252	2.41139	237	4.18713	500	8.19448	938	8.7196	887	7.05244	571	17.874	1346	19.4609	1425	26.473	2228	2.64088	268
gene-ENSGALG00015020113	MTPN	--	10.9395	1740	6.56257	1054	8.27171	1439	59.9296	10603	69.2784	11148	74.1618	10337	66.3476	7995	81.672	10560	56.1641	7201	8.55305	1270
NewGene_19565	--	--	0	0	0	0	0	0	0	0	0	0	0	0	0.162113	2	0	0	0	0	0	0
NewGene_20378	--	--	0	0	0	0	0	0	0	0	0	0	0	0	0	0	0	0	0	0	0	0
gene-ENSGALG00015024387	C4BPG	LOC109476067	0.637747	112	0.39229	62	1.97495	323	11.7079	2002	6.35532	985	5.114	683	11.9691	1351	14.5999	1812	21.8521	2825	0.485769	81
NewGene_14176	--	--	0	0	0	0	0	0	0	0	0	0	0	0	2.37814	148	0	0	4.65874	330	0.012606	2
NewGene_6225	--	--	0	0	0	0	0	0	0	0	0	0	0	0	0.061504	1	0	0	0	0	0	0
gene-ENSGALG00015027761	ENSGALG00015027761	LOC106176229	2.67672	437	3.67869	605	3.66424	655	2.16858	394	2.30969	383	1.98452	284	21.6601	2673	31.4276	4172	23.8669	3245	3.81887	583
gene-ENSGALG00015019530	ZNF395	LOC109473123	0.594209	123	0.181721	38	0.52117	118	1.11333	248	0.766639	160	0.777812	141	7.07182	1051	4.29368	719	5.58852	903	0.359898	70
gene-ENSGALG00015009140	ENSGALG00015009140	LOC109467991	0	0	0	0	0	0	0	0	0	0	0	0	0	0	0	0	0	0	0	0
NewGene_1438	--	--	0	0	0.008797	2	0.010455	2	0	0	0	0	0	0	0.580769	77	0.930254	122	0.435531	64	0.02237	4
NewGene_3594	--	--	0	0	0	0	0	0	0	0	0	0	0	0	0	0	0	0	0	0	0	0
NewGene_21049	--	--	0	0	0	0	0	0	0	0	0	0	0	0	0.146945	5	0	0	0	0	0	0
NewGene_10771	--	LOC107318865	0	0	0	0	0	0	0.268225	13	0	0	0.154271	6	0.116328	4	0	0	0.257387	9	0	0
NewGene_13557	--	--	0	0	0	0	0	0	0	0	0	0	0	0	0.528841	10	0	0	1.79396	38	0	0
gene-ENSGALG00015007884	ENSGALG00015007884	LOC109472613	2.98903	818	1.98867	550	3.82552	1145	9.40527	2861	6.72776	1862	5.45784	1310	26.7747	5550	22.406	4982	42.3335	9651	1.88463	481
NewGene_15005	--	--	0	0	0	0	0.069574	3	0.075972	4	0.261295	11	0.100951	4	0.121764	4	0.276505	9	0.372203	13	0.095874	4
NewGene_6892	--	--	0	0	0	0	0	0	0	0	0	0	0	0	0	0	0	0	0.115563	3	0	0
gene-ENSGALG00015011627	ENSGALG00015011627	LOC117111304	3.01657	300	2.25067	226	4.42499	481	13.2837	1469	10.0836	1014	12.9602	1129	16.882	1272	26.2153	2119	20.9002	1761	6.04203	561
gene-ENSGALG00015004431	SRI	--	11.3348	817	9.33463	675	11.3859	894	31.424	2505	25.1287	1825	23.1063	1449	103.348	5627	100.599	5931	75.9912	4577	13.3783	893
gene-ENSGALG00015016420	ENSGALG00015016420	LOC111136302	3.38619	329	2.86775	282	4.62162	491	32.4723	3508	28.8966	2839	29.7399	2531	23.6621	1741	23.0847	1823	17.399	1409	3.02947	275
NewGene_4129	--	--	0	0	0	0	0	0	0	0	0	0	0	0	0.046459	2	0.225813	11	0.265099	8	0	0
gene-ENSGALG00015023567	ENSGALG00015023567	--	0	0	0	0	0	0	0	0	0	0	0	0	0	0	0	0	0	0	0	0
gene-ENSGALG00015024012	RFNG	LOC109484277	3.68685	608	2.10301	350	3.19844	577	8.51036	1561	7.27473	1214	7.94892	1149	13.2639	1657	10.1706	1363	26.7762	3680	3.65046	562
gene-ENSGALG00015016707	AvBD11	--	981.16	54263	1148.45	64238	1266.45	76364	0.025427	2	0.058139	5	0	0	0.173365	10	0.164015	10	0.057076	4	679.3	36800
NewGene_540	--	--	0	0	0	0	0	0	0	0	0	0	0	0	0	0	0	0	0	0	0	0
gene-ENSGALG00015026516	DAD1	--	24.3673	1234	36.3997	1861	26.9559	1493	61.4573	3463	64.4686	3304	56.3255	2501	78.1785	3000	83.2465	3428	71.5361	3021	32.3913	1532
gene-ENSGALG00015011612	VPS37C	LOC107068685	1.14425	123	0.955426	104	2.21282	260	2.59258	310	2.4006	261	2.38502	225	6.50959	527	5.94454	519	10.0533	899	1.61427	162
gene-ENSGALG00015003049	ENSGALG00015003049	LOC117113889	0.501732	120	0.298273	72	0.557351	140	0.472344	120	0.123415	30	0.29601	62	2.38173	422	1.99259	380	3.7085	719	0.376533	84
gene-ENSGALG00015006312	RPL9	LOC100367348	89.377	11813	68.5211	9146	76.6217	11079	149.674	22015	158.446	21198	174.063	20170	416.642	41740	317.679	34149	384.721	42413	72.8722	8996
gene-ENSGALG00015011409	ENSGALG00015011409	LOC100184324	0	0	0	0	0	0	0	0	0.046345	10	0.010666	2	0.187849	28	0	0	1.29576	211	0	0
NewGene_1950	--	--	0	0	0	0	0	0	0	0	0.446548	16	0	0	0	0	0	0	0	0	0	0
NewGene_11767	--	--	0	0	0	0	0	0	0	0	0	0	0	0	0	0	0	0	0	0	0	0
gene-ENSGALG00015014800	CNOT2	LOC109482742	5.28126	533	3.72671	380	5.14442	568	9.33312	1047	8.74451	892	9.69943	888	27.3692	2142	22.3051	1828	30.1852	2537	5.06324	477
gene-ENSGALG00015001803	ENSGALG00015001803	--	0.503465	33	0.084599	6	0.065903	5	1.06433	77	1.00398	66	0.74585	43	1.18958	59	2.13233	112	1.25261	68	0.372654	23
NewGene_8990	--	--	0	0	0	0	0	0	0	0	0	0	0	0	0	0	0	0	0.493756	14	0	0
gene-ENSGALG00015021000	ENSGALG00015021000	LOC100367914	0.132382	16	0.029513	4	0	0	0.037126	5	0.060715	7	0.208686	21	1.48954	123	0.840595	74	6.37786	570	0.141302	16
gene-ENSGALG00015015353	OLFR4	LOC494525	0	0	0	0	0	0	0	0	0	0	0	0	0	0	0	0	0	0	0	0
NewGene_1207	--	--	0	0	0	0	0	0	0	0	0	0	0	0	0	0	0	0	0	0	0	0
NewGene_22011	--	--	0	0	0	0	0.065788	6	0	0	0	0	0	0	0.151196	9	0.076859	5	0.111889	8	0.045091	4
NewGene_1402	--	--	0	0	0	0	0	0	0	0	0	0	0	0	0.175198	10	0	0	0.073515	6	0	0
gene-ENSGALG00015013955	SLC9A2	LOC109482124	0.263844	51	0.103951	20	0.171767	36	0.076951	17	0	0	0	0	0.315933	46	0.051306	8	0.196524	32	0.270376	48
NewGene_22566	--	--	0	0	0	0	0	0	0	0	0	0	0.034795	2	0.11284	5	0	0	0.144581	6	0	0
gene-ENSGALG00015027460	ENSGALG00015027460	LOC579934	0	0	0	0	0	0	1.38879	91	0.9847	58	0.992665	51	0.077458	4	0	0	0	0	0	0
NewGene_3694	--	--	0	0	0	0	0	0	0	0	0	0	0	0	0	0	0	0	0	0	0	0
gene-ENSGALG00015027318	EMX2	LOC117105742	9.37103	552	8.84734	528	16.4225	1060	0	0	0.033508	3	0	0	22.5191	1003	15.408	728	35.6345	1753	8.50972	467
gene-ENSGALG00015022815	ENSGALG00015022815	LOC109466271	10.446	505	6.15053	300	10.7447	568	71.1207	3820	66.1826	3234	61.1834	2589	129.303	4730	124.461	4886	148.491	5978	10.7755	486
NewGene_18515	--	--	0	0	0	0	0	0	0	0	0	0	0.112534	5	0.416256	14	0	0	0.391517	14	0	0
NewGene_16352	--	--	0	0	0	0	0	0	0	0	0	0	0	0	0	0	0	0	0	0	0	0
gene-ENSGALG00015006372	ENSGALG00015006372	LOC109470606	4.56459	792	4.34487	760	4.13951	786	4.72789	915	5.85558	1029	4.43103	675	21.121	2771	13.6479	1925	28.3599	4077	6.36738	1019
NewGene_4981	--	--	0	0	0	0	0	0	0	0	0	0	0	0	0.079773	2	0	0	0	0	0	0
gene-ENSGALG00015015263	WIF1	LOC111863585	3.40504	346	1.08787	112	1.062	118	0	0	0	0	0	0	0.65581	51	4.51124	372	3.38398	287	1.15633	110
gene-ENSGALG00015026883	ENSGALG00015026883	LOC117294904	2.6595	736	1.63613	458	3.25993	987	3.1192	961	2.07819	583	2.58153	627	7.33324	1539	6.45645	1454	9.63395	2224	2.73895	708
gene-ENSGALG00015003860	BKJ	--	0	0	0	0	0	0	0	0	0	0	0	0	0	0	0	0	0	0	0	0
gene-ENSGALG00015018592	ENSGALG00015018592	LOC117111052	0.389956	51	0.137984	18	0.272383	39	1.71139	245	1.96783	256	1.50348	170	2.44719	238	1.38075	144	1.92383	206	0.289539	35
gene-ENSGALG00015021394	ENSGALG00015021394	LOC109482361	0	0	0	0	0	0	0	0	0	0	0	0	0.29966	20	0	0	0.131012	10	0	0
NewGene_15694	--	--	0	0	0	0	0	0	0	0	0	0	0	0	0	0	2.53573	30	0.397943	6	0	0
gene-ENSGALG00015017463	ENSGALG00015017463	--	0	0	0	0	0.023732	2	0.16742	13	0.16207	11	0.433907	26	3.24725	165	1.32562	72	10.2834	573	0	0
NewGene_22311	--	--	1.63253	224	1.78358	246	1.67563	250	0.04256	8	0.134461	23	0.04069	6	1.23526	133	0.466395	54	3.46942	367	2.37167	303
gene-ENSGALG00015024770	HIGD1C	LOC117108083	5.88559	338	4.54197	260	8.07096	502	23.7104	1478	25.0077	1414	27.3581	1332	30.4775	1334	29.6653	1379	72.7929	3450	8.58292	457
gene-ENSGALG00015026711	ENSGALG00015026711	LOC111107066	10.7061	847	7.58969	609	9.48156	831	22.5898	1991	21.1033	1699	17.6054	1223	78.0112	4635	56.2751	3642	74.3755	4937	11.6955	875
gene-ENSGALG00015026559	ENSGALG00015026559	--	0.37524	60	0.173052	28	0.380708	67	2.43459	431	1.73747	280	1.63903	230	3.77317	455	5.12575	664	5.31879	707	0.330604	50
NewGene_3132	--	--	0	0	0	0	0.073496	4	0	0	0.073384	4	0	0	0.274092	10	0.523564	18	0.046402	2	0	0
gene-ENSGALG00015022020	MFAP3	--	3.19798	579	1.94408	355	3.36718	667	7.83113	1064	7.31281	904	7.59664	1219	20.7721	1921	29.46	2924	22.364	2276	4.11977	632
NewGene_7883	--	--	0	0	0	0	0	0	0	0	0	0	0	0	0	0	0	0	0	0	0	0
gene-ENSGALG00015021393	BOK	--	0.508253	77	0.653207	64	0.920636	135	1.77229	238	1.40575	199	1.18216	146	8.76632	922	4.68946	489	13.1519	1460	0.495264	79
gene-ENSGALG00015020362	ENSGALG00015020362	LOC116289519	2.75075	668	2.91272	713	2.78133	738	5.78499	1547	5.22839	1287	5.68047	1210	9.03569	1659	13.2612	2608	12.411	2504	4.89501	1104
NewGene_10191	--	--	0	0	0	0	0	0	0.682755	51	0.440896	33	0.688605	40	0.182491	10	0.178058	11	1.44168	82	0	0
NewGene_17070	--	--	0	0	0	0	0.026235	3	0	0	0	0	0	0	0	0	0.047912	2	0.134423	8	0.133532	9
NewGene_8496	--	--	0	0	0	0	0	0	0	0	0	0	0	0	0.059866	2	0	0	0	0	0	0
gene-ENSGALG00015001352	ENSGALG00015001352	LOC117299822	8.42339	2096	6.30958	1595	6.33329	1728	2.13646	612	2.2539	587	3.6347	819	12.6104	2365	16.8231	3399	18.4587	3837	7.5	1741
NewGene_12432	--	--	0	0	0	0	0	0	0	0	0.482055	9	0	0	0	0	0	0	0	0	0	0
NewGene_1333	--	--	0.054586	6	0	0	0	0	0.014166	2	0	0	0	0	0.277197	22	0.038208	4	0.752842	63	0	0
NewGene_5098	--	--	0	0	0	0	0	0	0	0	0	0	0	0	0	0	0	0	0	0	0	0
gene-ENSGALG00015016132	ENSGALG00015016132	--	0.744826	60	0.247443	21	1.26488	112	1.07525	97	0.659486	54	1.25522	89	15.2212	926	16.7188	1092	16.4431	1101	1.06916	81
gene-ENSGALG00015016564	ENSGALG00015016564	LOC108771868	1.21785	215	1.34474	240	1.07241	207	3.1113	611	2.74566	491	3.03321	470	12.0056	1606	11.4873	1649	10.2771	1513	1.60757	265
gene-ENSGALG00015011619	ENSGALG00015011619	LOC590971	3.29006	245	3.61041	272	2.34426	191	294.071	23997	165.326	12426	325.671	21150	1.61019	91	3.26336	198	0.540249	34	0.69441	49
gene-ENSGALG00015007772	CHL1	LOC109469905	0.172826	37	0.156184	34	0.397816	91	0.03685	9	0.009364	2	0.021622	4	4.80023	761	1.91694	313	16.3124	2730	0.154733	31
g growth factor beta (GO:0071559);; Biological Process: cellular response to transforming growth factor beta stimulus (GO:0071560);; Biological Process: anatomical structure maturation (GO:0071695);; Biological Process: organic substance metabolic process (GO:0071704);; Biological Process: cellular component organization or biogenesis (GO:0071840);; Cellular Component: cell periphery (GO:0071944)…	K06758|0.0e+00|gga:416102|K06758 L1 cell adhesion molecule like protein | (RefSeq) CHL1; neural cell adhesion molecule L1-like protein isoform X1	--	[T]	Signal transduction mechanisms	Immunoglobulin domain	Neuroglian OS=Drosophila melanogaster OX=7227 GN=Nrg PE=1 SV=2	T	Signal transduction mechanisms	PREDICTED: neuronal cell adhesion molecule-like isoform X7 [Branchiostoma belcheri]	biological process: reproduction (GO:0000003);; biological process: cellular process (GO:0009987);; biological process: localization (GO:0051179);; biological process: developmental process (GO:0032502);; biological process: response to stimulus (GO:0050896);; biological process: multicellular organismal process (GO:0032501);; biological process: biological regulation (GO:0065007);; biological pr…
NewGene_22094	--	--	0	0	0	0	0	0	0.272651	10	0.056277	3	0	0	0.373989	18	0.286325	8	2.06799	108	0	0
NewGene_2220	--	--	0	0	0	0	0	0	0	0	0	0	0	0	0.083722	4	0	0	0.195371	10	0	0
NewGene_17200	--	--	0	0	0	0	0.363495	5	0	0	0	0	0.334829	4	0.102103	1	0	0	0	0	0	0
gene-ENSGALG00015015298	SLC24A5	LOC109476448	0	0	0	0	0	0	0.005165	1	0.14986	11	0	0	0.207916	11	0	0	0.858272	49	0	0
gene-ENSGALG00015015129	ENSGALG00015015129	--	0.507584	45	0.217616	20	0.674845	65	1.57047	153	1.58317	141	2.11481	163	4.04986	269	2.69807	192	6.08591	445	0.624539	52
gene-ENSGALG00015023809	RAP1GAP2	LOC106151030	0.889907	184	0.314747	66	1.7872	393	0.658974	151	0.181894	38	0.329329	61	0.548357	86	0.54238	91	1.07735	158	0.41741	81
NewGene_2710	--	--	0	0	0	0	0	0	0	0	0	0	0	0	0	0	0	0	0	0	0	0
NewGene_14015	--	--	0	0	0	0	0	0	0	0	0	0	0	0	0	0	0	0	0	0	0	0
gene-ENSGALG00015011640	POU2AF1	--	0.227028	32	0.227189	32	0.209589	32	0.389606	61	0.17021	19	0.305843	38	2.51884	214	0.046314	6	1.58051	152	0.093409	13
gene-ENSGALG00015027596	KRT17	--	0.10276	10	0	0	0.231641	24	0	0	0	0	0	0	4.1458	270	2.92821	209	8.41269	606	0	0
NewGene_21321	--	--	0	0	0	0	0	0	0	0	0	0	0	0	0	0	0	0	0	0	0	0
NewGene_3957	--	--	0	0	0	0	0	0	0.42156	13	0.605427	16	0	0	0.180501	4	0.159298	4	0.867962	19	0	0
NewGene_3124	--	--	0	0	0	0	0	0	0	0	0	0	0	0	0	0	0	0	0	0	0	0
NewGene_20818	--	--	0	0	0	0	0	0	0	0	0	0	0	0	0	0	0	0	0	0	0	0
gene-ENSGALG00015026347	ENSGALG00015026347	--	0	0	0	0	0	0	0	0	0	0	0	0	0	0	0	0	0	0	0	0
NewGene_174	--	LOC114010574	0.14777	21	0.014618	3	0.287696	43	0.178451	27	0.047396	7	0.239872	29	2.4665	254	0.707719	78	3.21911	355	0.013224	2
gene-ENSGALG00015024969	NF1	LOC109465021	0.583662	237	0.289143	119	0.448199	200	2.44261	1100	2.04196	838	1.50055	533	4.30365	1316	4.5041	1483	6.1176	2065	0.683659	259
gene-ENSGALG00015002356	ENSGALG00015002356	LOC110981771	0.085739	12	0.047931	7	0.053905	8	0.16783	25	0.063772	9	0.268944	32	1.43454	146	1.85761	189	1.87399	210	0.15382	20
NewGene_4841	--	--	0.020073	6	0	0	0.029876	10	0.030865	10	0.028701	9	0.050301	13	0.334307	66	0.41002	52	0.441865	103	0.013485	4
NewGene_9337	--	--	0	0	0	0	0	0	0	0	0	0	0	0	0.156333	5	0	0	0.062313	2	0	0
gene-ENSGALG00015008104	CCT5	LOC106458507	7.61638	1096	6.17503	898	8.86976	1389	17.7829	2847	16.6205	2417	18.2533	2296	44.8618	4893	38.7481	4530	52.9371	6335	8.91789	1199
gene-ENSGALG00015018799	TACR1	LOC109466657	0.126643	26	0.035957	8	0.134866	30	0.008478	2	0.024746	6	0.109431	20	0.852497	130	0.823449	135	0.855886	144	0	0
gene-ENSGALG00015009035	ENSGALG00015009035	LOC100369063	4.27195	647	2.36725	363	4.13284	679	6.92247	1170	5.16349	793	6.58454	873	18.5711	2126	25.6387	3163	16.8892	2135	3.95383	560
NewGene_7460	--	--	0.016566	1	0.032385	2	0.106654	6	0	0	0	0	0	0	0.899938	20	0	0	0.756739	25	0	0
gene-ENSGALG00015005868	ENSGALG00015005868	--	0	0	0	0	0	0	0	0	0	0	0	0	0	0	0	0	0	0	0	0
NewGene_17324	--	--	0	0	0	0	0	0	0	0	0	0	0	0	0	0	0	0	0	0	0	0
gene-ENSGALG00015012983	ENSGALG00015012983	--	0	0	0	0	0	0	0.078886	17	0	0	0.022559	4	0.051999	8	0	0	0.073907	12	0	0
gene-ENSGALG00015017000	PRPF38A	LOC100376638	3.55169	199	2.92286	165	4.02002	246	9.71916	609	8.0024	451	7.71702	385	28.5075	1209	23.3668	1053	32.6368	1519	3.97111	208
gene-ENSGALG00015020010	ENSGALG00015020010	LOC101849291	0.284521	41	0.143175	21	1.39613	216	2.14018	337	1.80442	259	7.88655	978	4.19556	450	3.88527	447	3.11057	367	0.146025	20
gene-ENSGALG00015018531	ENSGALG00015018531	LOC109478260	0.068713	10	0.028639	4	0.077488	12	1.40974	210	2.09233	284	9.69672	1137	0.388907	40	0.546977	60	0.742321	83	0.031927	4
NewGene_20011	--	--	0	0	0	0	0	0	0.149978	12	0.127552	9	0.459054	28	2.65036	138	1.48706	83	2.79188	159	0.031371	3
NewGene_6232	--	--	0	0	0	0	0	0	0.076607	2	0	0	0	0	0.181296	3	0.129162	3	0.073258	2	0.060856	2
gene-ENSGALG00015009828	ENSGALG00015009828	LOC100371167	0.630799	140	0.567591	127	0.885234	215	10.8112	2642	15.0442	3317	10.0282	1945	5.8347	964	5.77783	1014	9.97215	1826	0.65228	135
gene-ENSGALG00015018117	ENSGALG00015018117	LOC110982034	0.81899	165	0.570218	116	1.26908	279	3.58297	801	2.93629	597	1.97809	349	4.57005	696	5.05095	825	6.60156	1103	0.781825	147
gene-ENSGALG00015018477	DNAJC5	LOC109461521	0.566469	40	0.443629	32	0.659961	51	1.04038	81	1.23267	88	1.99575	123	9.94826	527	6.77686	385	28.4186	1656	0.597929	40
gene-ENSGALG00015025832	TAOK3	LOC109465369	2.50752	370	2.01002	306	4.14457	626	4.49233	754	3.67754	562	3.3918	449	7.48159	852	10.6044	1270	8.44418	1059	2.85522	404
gene-ENSGALG00015009382	ENSGALG00015009382	LOC109480964	0	0	0.018542	2	0	0	0	0	0	0	0	0	2.02249	138	1.05733	81	1.9615	149	0.020967	2
NewGene_18667	--	--	0	0	0	0	0	0	0.072001	2	0	0	0	0	0.688422	20	0.052206	2	2.08937	68	0	0
gene-ENSGALG00015021028	ILKAP	--	3.09478	195	2.29483	146	2.72808	188	6.97775	488	6.44631	411	6.59498	365	22.9701	1093	17.0319	870	28.2343	1479	3.95383	233
NewGene_8927	--	--	0	0	0	0	0	0	0	0	0	0	0	0	1.59798	50	0	0	3.97351	130	0	0
gene-ENSGALG00015022697	EBF1	LOC109485301	0.6024	121	0.081911	17	0.132575	29	0.04537	11	0	0	0.06734	12	3.19911	484	3.08196	458	3.00515	478	0.128203	21
NewGene_5019	--	--	0	0	0	0	0	0	0.972099	137	0.406597	52	0.470357	52	0.051259	5	0.108104	12	0.189431	20	0	0
NewGene_3626	--	--	0	0	0	0	0	0	0	0	0	0	0	0	0	0	0	0	0	0	0	0
gene-ENSGALG00015011772	ENSGALG00015011772	LOC109474674	1.7081	166	1.39179	138	1.80916	191	5.66812	620	5.70007	563	5.79323	496	11.7244	859	15.553	1226	16.5563	1346	2.26478	209
gene-ENSGALG00015012632	ENSGALG00015012632	LOC110981218	0.486239	67	0.106321	15	0.64072	96	0.160221	25	0.361532	50	0.232651	28	4.31747	425	2.30595	243	8.02177	868	0.157781	21
NewGene_15351	--	--	0	0	0.034425	2	0	0	0	0	0	0	0	0	4.2924	160	0	0	17.1308	729	0	0
gene-ENSGALG00015010136	ENSGALG00015010136	--	0	0	0	0	0	0	0	0	0	0	0	0	0.040093	12	0.004922	2	0.103425	33	0	0
gene-ENSGALG00015016352	ENSGALG00015016352	--	0	0	0	0	0	0	0	0	0	0	0	0	0	0	0	0	0	0	0	0
NewGene_16032	--	--	0	0	0.082676	6	0	0	0	0	0	0	0	0	1.8158	75	1.60084	78	1.08659	47	0.024955	2
gene-ENSGALG00015027491	ENSGALG00015027491	--	0	0	0	0	0	0	0	0	0	0	0	0	0	0	0	0	0	0	0	0
gene-ENSGALG00015000364	MVB12A	LOC109482477	2.20339	354	1.51303	249	3.49713	544	8.79452	1517	7.66028	1513	9.46998	1213	13.5465	1937	16.6433	1987	13.9233	2237	2.67777	398
gene-ENSGALG00015020936	ENSGALG00015020936	--	0	0	0	0	0	0	0	0	0	0	0	0	0	0	0	0	0	0	0	0
gene-ENSGALG00015026760	PPIH	LOC580627	5.22192	298	3.82288	221	5.27495	330	11.8504	753	12.8799	744	12.8946	646	33.2987	1441	30.6659	1424	33.9455	1616	6.86396	366
gene-ENSGALG00015021253	SFN	--	0.084193	6	0.191874	12	0.328724	22	0	0	0	0	0	0	0.489993	23	1.43182	71	0.247634	13	0.230856	14
gene-ENSGALG00015007697	ENSGALG00015007697	LOC109480762	1.14729	158	1.02099	142	1.45623	213	2.99424	443	3.56298	408	2.52051	292	7.37681	744	5.84117	648	14.4222	1650	1.38878	178
NewGene_13810	--	--	0	0	0	0	0	0	0	0	0	0	0.051628	2	0.077853	2	0	0	0.1239	4	0	0
gene-ENSGALG00015012595	SRPRA	--	44.0419	6061	33.1783	4611	44.7777	6741	77.7121	11904	69.6571	9706	73.2279	8836	46.3156	4805	67.4639	7530	45.7184	5136	44.3934	5706
gene-ENSGALG00015013680	SETD6	--	0.32626	70	0.274303	59	0.823012	191	1.54009	365	1.7568	347	1.18436	217	5.68884	830	5.5584	882	6.71626	920	0.366708	73
NewGene_154	--	--	0	0	0	0	0	0	0	0	0	0	0	0	0	0	0	0	0	0	0	0
NewGene_8761	--	--	0	0	0	0	0	0	0	0	0	0	0	0	0	0	0	0	0	0	0	0
gene-ENSGALG00015029155	ENSGALG00015029155	--	0	0	0	0	0	0	0	0	0	0	0	0	0	0	0	0	0	0	0	0
NewGene_793	--	--	0	0	0	0	0	0	0	0	0	0	0	0	0	0	0	0	0	0	0	0
gene-ENSGALG00015014923	CRYZ	LOC117303463	4.0681	367	2.78341	254	5.78149	571	36.0547	3617	38.6401	3526	44.1337	3488	14.3641	982	8.39646	616	17.3125	1302	4.64037	391
gene-ENSGALG00015027539	HNF1A	LOC109462537	0.088245	12	0	0	0.019767	3	12.4003	1723	10.7154	1352	6.63565	727	0.074173	8	0.053512	6	0.071239	8	0.042019	5
gene-ENSGALG00015024052	ENSGALG00015024052	LOC109462893	0.883797	95	0.179252	20	0.613326	72	0.829301	99	0.094743	11	0.127323	12	2.19156	177	1.15869	101	3.64967	325	0.628272	63
gene-ENSGALG00015027755	ENSGALG00015027755	LOC6575892	0.152183	9	0.935802	51	0.580758	34	1.32749	79	1.95315	106	1.43388	68	1.92919	79	1.15354	51	6.08287	271	0.519811	26
NewGene_17863	--	--	0	0	0	0	0	0	0	0	0	0	0	0	0	0	0	0	0	0	0	0
NewGene_17876	--	--	1.06421	40	0.484917	19	1.57565	65	0	0	0	0	0.281613	10	20.2854	572	0	0	12.7286	395	1.11909	39
NewGene_16122	--	--	0	0	0	0	0	0	0	0	0	0	0	0	0	0	0	0	0	0	0	0
NewGene_16942	--	--	0	0	0	0	0	0	0	0	0	0	0	0	0.27451	2	0	0	0	0	0	0
gene-ENSGALG00015020619	ENSGALG00015020619	LOC117291470	3.51954	548	0.953566	150	3.3387	567	2.53275	434	2.08351	328	0.423086	58	5.12282	576	3.4065	430	14.6247	1866	1.80657	259
NewGene_22487	--	--	0	0	0	0	0	0	0	0	0	0	0	0	0	0	0	0	0	0	0	0
gene-ENSGALG00015017219	ENSGALG00015017219	LOC117297632	1.86677	244	1.08025	143	2.32257	324	6.01606	849	4.77338	615	5.39744	617	13.8751	1344	8.29955	867	44.9821	4691	1.83455	224
NewGene_6002	--	--	0	0	0	0	0	0	0	0	0	0	0	0	0	0	0	0	0.138023	2	0	0
NewGene_188	--	--	0	0	0	0	0	0	0	0	0	0	0	0	0.270631	19	0	0	0.265571	20	0	0
gene-ENSGALG00015023998	ENSGALG00015023998	LOC116291654	0	0	0	0	0	0	0	0	0	0	0	0	0	0	0.15675	5	0.129155	4	0	0
NewGene_10843	--	--	0	0	0	0	0	0	0	0	0	0	0	0	0	0	0	0	0	0	0	0
NewGene_9074	--	--	0	0	0	0	0	0	0	0	0	0	0	0	0.604664	25	0	0	2.37189	132	0	0
NewGene_8824	--	--	0	0	0	0	0	0	0	0	0	0	0	0	0	0	0	0	0	0	0	0
NewGene_12065	--	--	0	0	0	0	0	0	0	0	0	0	0.171397	7	0.188724	2	0	0	2.16215	48	0	0
NewGene_14394	--	--	0	0	0	0	0	0	0	0	0	0	0	0	0.171912	17	0	0	1.09582	107	0	0
NewGene_5521	--	--	0	0	0	0	0.042153	2	0	0	0	0	0	0	0	0	0	0	0.075729	3	0	0
gene-ENSGALG00015000673	SELENOO	LOC109462360	2.38731	510	1.37638	297	1.48801	348	7.97975	1896	5.81221	1256	6.96765	1304	6.16919	998	5.57242	968	16.2401	2891	1.74521	348
NewGene_3087	--	--	0	0	0	0	0	0	0	0	0.053885	2	0	0	0.173356	4	0	0	0	0	0	0
NewGene_20555	--	--	0	0	0	0	0	0	0	0	0	0	0	0	0	0	0	0	0	0	0	0
gene-ENSGALG00015022456	CCDC61	LOC100373421	1.17733	98	1.12629	93	1.53982	141	3.09809	283	2.62774	217	3.32799	246	7.72865	478	5.47332	370	8.44951	590	1.61903	127
NewGene_10431	--	--	0	0	0	0	0	0	0	0	0	0	0	0	0.042021	2	0	0	0.548029	24	0	0
gene-ENSGALG00015027861	ENSGALG00015027861	LOC111634715	0.084757	29	0.042232	15	0.120919	45	0.256452	97	0.064647	23	0.102496	31	1.7017	436	1.46559	403	2.40981	678	0.180932	58
NewGene_16974	--	--	0	0	0	0	0	0	0	0	0	0	0	0	0	0	0.133024	2	0	0	0	0
NewGene_15228	--	--	0	0	0	0	0	0	0	0	0	0	0	0	0	0	0	0	0.198269	2	0	0
gene-ENSGALG00015017268	SCAF4	LOC100377579	1.80785	288	0.76006	123	2.1163	369	4.22835	750	3.42354	555	2.57334	362	9.21857	1111	8.29772	1076	6.70116	895	1.54416	231
gene-ENSGALG00015026379	ENSGALG00015026379	--	0	0	0	0	0	0	0	0	0	0	0	0	0	0	0	0	0	0	0	0
gene-ENSGALG00015016148	DCUN1D1	--	2.40654	299	1.39468	201	2.6759	373	9.529	1331	9.29451	1138	7.86586	850	19.2664	1746	19.4191	1944	20.9638	2112	2.3026	264
NewGene_16220	--	LOC116241479	0	0	0	0	0	0	0	0	0	0	0	0	0.045133	1	0.023427	1	0	0	0	0
gene-ENSGALG00015002665	PSMG4	LOC117289481	1.56901	42	1.3128	35	1.49309	42	9.33392	267	4.0629	108	6.0149	136	28.8247	554	26.9563	557	41.3775	874	1.08406	26
gene-ENSGALG00015017664	ENSGALG00015017664	LOC106175953	0.222543	45	0.225967	46	0.186979	41	0.110193	25	0.034804	7	0	0	0.263326	40	0.063648	11	0.738718	123	0.173606	33
gene-ENSGALG00015013683	ENSGALG00015013683	LOC109469760	0.450414	176	0.37237	149	1.24348	535	0.712188	315	0.596485	240	0.356907	125	3.18505	954	1.8603	595	4.23424	1387	0.5526	205
NewGene_5460	--	--	0	0	0	0	0	0	0	0	0	0	0.322354	5	0.139822	2	0	0	0.121512	2	0	0
gene-ENSGALG00015025870	ENSGALG00015025870	LOC100378642	3.85833	399	2.99261	313	7.50026	849	8.72075	1002	9.26841	970	7.87724	714	34.2339	2683	23.857	1806	52.7907	4552	6.94639	671
gene-ENSGALG00015019205	ENSGALG00015019205	LOC102806752	1.82922	239	0.597842	79	1.40503	186	0.892388	130	1.45771	174	0.505848	60	10.848	1074	1.86562	204	42.3732	4439	1.49873	189
NewGene_22692	--	--	0	0	0	0	0	0	0	0	0	0	0	0	0	0	0	0	0	0	0	0
gene-ENSGALG00015006510	ENSGALG00015006510	LOC109476877	3.97715	875	4.14003	919	5.04307	1213	6.20951	1519	4.67908	1041	4.82994	931	16.3	2711	14.2714	2550	19.3353	3529	4.57125	939
gene-ENSGALG00015018091	SIVA1	LOTGIDRAFT_205137	0.725391	24	0.970932	30	1.15079	40	1.98275	68	2.40927	72	4.02956	108	14.312	326	15.6489	389	14.7292	391	1.26866	37
gene-ENSGALG00015011243	ENSGALG00015011243	LOC112563031	0	0	0	0	0	0	0	0	0	0	0	0	0	0	0	0	0	0	0	0
gene-ENSGALG00015006175	ENSGALG00015006175	LOC106170217	3.3593	167	1.80449	91	4.03079	218	5.45776	300	6.26837	314	5.35393	233	14.752	552	12.446	500	28.4616	1172	3.26201	151
NewGene_14026	--	--	0	0	0	0	0	0	0	0	0	0	0	0	0.043462	3	0.005364	1	0.250764	19	0	0
NewGene_14951	--	--	0	0	0	0	0	0	0	0	0	0	0	0	0	0	0	0	0	0	0	0
gene-ENSGALG00015022064	ENSGALG00015022064	LOC109471854	1.01775	324	0.565212	182	0.839984	293	2.62434	930	2.69489	868	1.63775	457	5.15074	1243	3.92034	1015	9.59294	2547	0.864751	257
gene-ENSGALG00015022544	THOC3	LOC116294440	1.50262	97	1.07419	70	2.5586	180	3.96817	284	4.47011	291	4.12687	233	13.3823	652	12.9021	675	12.5512	673	0.720193	44
NewGene_14643	--	--	0	0	0	0	0	0	0	0	0	0	0	0	0	0	0	0	0.17679	3	0	0
gene-ENSGALG00015015004	SGF29	LOC117102534	9.52933	811	8.01788	695	13.8024	1258	22.2351	2108	16.706	1432	16.584	1235	47.8221	3061	42.3391	2878	67.6333	4729	14.5881	1169
NewGene_1886	--	--	0	0	0	0	0	0	0	0	0	0	0	0	0	0	0	0	0	0	0	0
gene-ENSGALG00015019586	ENSGALG00015019586	--	0	0	0	0	0	0	0	0	0	0	0	0	0	0	0	0	0.020297	2	0	0
gene-ENSGALG00015005591	ENSGALG00015005591	LOC109471191	0	0	0	0	0	0	0	0	0	0	0	0	0	0	0	0	0	0	0	0
gene-ENSGALG00015009871	ENSGALG00015009871	LOC109471053	1.40897	133	0.43003	44	0.776892	110	1.27572	134	1.17828	158	0.903336	125	3.84857	358	2.54892	322	8.719	1032	0.614027	88
gene-ENSGALG00015020081	AvBD9	--	0	0	0	0	0	0	4023.03	128378	2300.35	66767	8917.31	224179	30.3017	659	0.265089	7	1.08204	26	0	0
NewGene_21102	--	--	0	0	0	0	0	0	0	0	0	0	0	0	0	0	0	0	0	0	0	0
gene-ENSGALG00015025555	ENSGALG00015025555	--	0.430404	19	0.089537	4	1.95025	94	0.338856	17	0.200406	9	0.151924	6	1.08594	37	1.20027	43	12.484	458	0.187126	8
gene-ENSGALG00015026623	ENSGALG00015026623	--	0.07774	7	0.023265	2	0	0	0.186273	17	0.055039	5	0.281071	20	0.440313	26	0.685194	44	0.179557	12	0.043652	4
NewGene_22497	--	--	0	0	0	0	0	0	0	0	0	0	0	0	0.285804	14	0	0	1.0155	50	0	0
gene-ENSGALG00015025251	KPNA2	LOC109464610	0.511678	47	0.492128	46	0.58234	58	2.64328	267	2.14405	197	2.85967	228	35.8505	2465	9.27431	685	152.917	11571	0.234029	20
gene-ENSGALG00015012944	C6orf203	LOC117099906	6.40218	333	5.87451	308	5.41555	308	28.6856	1656	25.4118	1335	27.2623	1240	35.3948	1392	35.3782	1493	35.8053	1550	8.71403	423
gene-ENSGALG00015020380	CHMP4B	--	13.9749	1036	9.92902	743	26.1948	2123	24.7011	2037	30.2603	2269	29.3389	1906	57.0181	3202	63.1595	3805	52.4252	3240	12.23	847
NewGene_22045	--	--	9.4922	2204	6.61632	1552	8.57102	2177	12.5862	3253	10.5388	2477	12.9337	2633	11.7937	2076	9.81502	1854	9.6319	1866	9.34889	2028
NewGene_1012	--	--	0	0	0.073596	3	0	0	0	0	0.019066	1	0	0	0.113905	4	0.249566	8	0.299764	10	0.041147	2
gene-ENSGALG00015009504	PRPF38B	LOC111622577	5.8588	729	5.09517	640	7.0957	966	10.156	1406	6.96149	877	8.41788	918	27.9546	2635	30.6491	3100	24.3243	2523	6.53175	759
gene-ENSGALG00015023229	AGO3	LOC109477710	1.1938	160	1.06705	145	3.62976	515	1.37676	205	2.09872	261	1.14765	135	1.47281	150	1.32473	145	4.4602	485	2.14964	268
gene-ENSGALG00015017407	ENSGALG00015017407	LOC105341095	0	0	0	0	0	0	0.986873	85	2.05527	161	2.45091	166	0	0	0	0	0	0	0	0
gene-ENSGALG00015027304	SMNDC1	LOC112561551	3.16411	338	3.48962	376	3.87773	452	13.5	1601	14.4544	1559	13.9021	1299	29.6063	2391	29.2417	2534	33.1549	2946	3.69812	368
NewGene_14138	--	--	0	0	0	0	0.123317	3	0.179367	5	0	0	0.430015	8	0.11411	2	0	0	0.474693	9	0	0
gene-ENSGALG00015021679	GATAD2A	LOC100366712	2.64535	493	1.55658	242	4.00284	782	11.9729	2630	11.3623	2132	7.90895	1357	9.37427	1408	10.8511	1704	8.1867	1362	1.83091	343
gene-ENSGALG00015002058	ENSGALG00015002058	LOC106808385	2.97365	295	3.35094	275	4.67027	509	5.95869	656	5.71139	563	4.85587	427	19.737	1420	16.889	1130	35.058	2635	4.39914	409
NewGene_21204	--	--	0.100918	2	0	0	0	0	0	0	0	0	0	0	0	0	0	0	0	0	0	0
NewGene_22222	--	--	1.52181	320	1.83957	375	3.27966	589	4.50572	1426	3.12851	836	4.41842	1105	7.30689	1065	1.47516	302	24.0447	3869	3.08343	489
NewGene_16321	--	--	0	0	0	0	0	0	0	0	0	0	0	0	0	0	0	0	0.070063	2	0	0
gene-ENSGALG00015007508	SNRPF	LOC100370688	1.02512	93	0.41144	38	0.803567	79	2.23414	224	1.89675	173	2.6139	206	8.20112	559	7.08303	518	9.5884	719	0.881074	74
gene-ENSGALG00015026538	CLSTN1	LOC109480005	4.91709	1113	2.83839	649	4.84399	1198	2.33978	589	2.60657	557	1.94496	369	16.5541	2809	31.6829	5777	28.6875	5374	4.625	890
gene-ENSGALG00015029609	ENSGALG00015029609	--	0	0	0	0	0.027106	3	0	0	0	0	0	0	0.360877	24	0.354992	24	0.604145	43	0	0
NewGene_20147	--	--	0	0	0	0	0	0	0	0	0	0	0	0	0	0	0	0	0	0	0	0
gene-ENSGALG00015021834	ENSGALG00015021834	LOC110466192	0	0	0	0	0	0	0.435983	50	0.779278	81	0.846042	76	0	0	0	0	0.035413	4	0	0
NewGene_19904	--	--	0	0	0	0	0	0	0	0	0	0	0	0	0	0	0	0	0	0	0	0
gene-ENSGALG00015015011	ENSGALG00015015011	--	0	0	0	0	0	0	0	0	0	0	0	0	0	0	0	0	0	0	0.498038	3
NewGene_5144	--	--	0.266022	20	0.584375	38	0.616934	41	0	0	0	0	0	0	0	0	0	0	0	0	0.574441	23
gene-ENSGALG00015015358	ELOVL6	LOC109481369	0.609156	102	0.426002	72	0.600457	109	20.8861	3855	66.2604	11122	70.1631	10196	4.72171	594	7.21972	974	9.01537	1246	0.922905	143
NewGene_4180	--	--	0	0	0	0	0	0	0	0	0	0	0	0	0	0	0	0	0.56065	10	0	0
gene-ENSGALG00015014557	UBE2E3	--	3.50101	195	2.39831	214	2.71496	165	6.44224	396	7.49799	611	6.18665	301	35.5162	2090	28.0508	1254	27.1912	1896	4.4684	310
gene-ENSGALG00015001802	ENSGALG00015001802	--	0	0	0	0	0	0	0	0	0	0	0	0	0.008077	1	0	0	0.02936	1	0	0
NewGene_2590	--	--	0	0	0	0	0	0	0	0	0	0	0	0	0	0	0.395059	4	0	0	0	0
gene-ENSGALG00015029608	CD274	--	0.792553	68	1.3148	107	1.04079	90	3.6153	321	3.06658	246	3.29121	233	13.3314	796	12.7812	836	5.08782	338	0.974662	99
gene-ENSGALG00015028989	TESK1	LOC109475269	0.2826	35	0.090965	12	0.326188	44	0.735003	101	0.344351	43	0.150521	17	3.34692	311	3.81094	380	6.14361	629	0.111458	13
gene-ENSGALG00015021214	IWS1	LOC100187539	5.08106	529	5.60108	589	7.29571	831	15.8524	1837	13.5249	1425	14.8371	1354	28.3802	2239	25.6428	2171	28.8738	2507	7.67439	746
NewGene_7513	--	--	0	0	0	0	0	0	0.061334	2	0	0	0	0	0	0	0.268259	5	0.153655	3	0	0
NewGene_3461	--	--	0	0	0	0	0	0	0	0	0	0	0	0	0	0	0	0	0	0	0	0
gene-ENSGALG00015002135	ENSGALG00015002135	LOC109473924	12.7354	2113	0.680716	122	16.0498	2885	4.13162	811	3.53151	621	4.66087	723	6.66399	893	6.23013	890	6.35004	933	0.869266	144
gene-ENSGALG00015022480	GNAT2	LOC109477346	0	0	0	0	0	0	0	0	0	0	0	0	0	0	0.071033	4	0.071752	5	0	0
NewGene_18434	--	--	0.241662	21	0.210774	19	0.345315	32	0.011883	2	0.065011	6	0.140148	11	0	0	0.057088	4	0.044935	4	0.301561	24
NewGene_3608	--	--	0	0	0	0	0	0	0	0	0	0	0	0	0	0	0	0	0	0	0	0
NewGene_15566	--	--	0	0	0	0	0	0	0	0	0	0	0	0	0.650382	7	0	0	1.31283	15	0	0
NewGene_8901	--	--	0	0	0	0	0	0	0	0	0	0	0.064788	4	1.82493	121	0.218455	16	8.98042	556	0	0
NewGene_1031	--	--	0	0	0	0	0.139	3	0	0	0	0	0	0	0	0	0	0	0	0	0	0
NewGene_14382	--	--	0	0	0	0	0	0	0	0	0	0	0	0	0	0	0.550547	15	0.044192	2	0	0
gene-ENSGALG00015014397	ENSGALG00015014397	LOC109469819	0	0	0	0	0	0	0	0	0	0	0	0	0.027351	12	0	0	0.106043	52	0	0
gene-ENSGALG00015021766	CNTNAP5	LOC109475841	0.010937	3	0.053964	12	0.072119	17	0	0	0	0	0	0	0.751338	112	0.104574	19	2.16409	367	0.028143	6
gene-ENSGALG00015008419	PDHB	--	9.95144	787	8.61948	689	8.46505	733	53.2186	4682	57.2208	4579	45.3505	3144	45.9549	2754	55.2319	3552	53.6026	3535	12.8337	948
gene-ENSGALG00015022573	ENSGALG00015022573	LOC100183075	0	0	0	0	0	0	0	0	0	0	0	0	0.365961	26	0.128139	10	1.06685	82	0	0
gene-ENSGALG00015027711	ENSGALG00015027711	LOC106165824	1.81927	292	1.02255	166	2.088	342	23.1679	3847	26.3961	4134	22.5622	3010	14.0421	1553	19.3868	2350	22.989	2896	1.31234	184
gene-ENSGALG00015023227	PPP6R3	LOC109463574	4.22013	774	4.14554	802	4.49835	900	10.7044	2293	10.672	1969	10.3144	1696	16.829	2341	15.1163	2361	18.5982	2813	4.65414	789
gene-ENSGALG00015005662	GTF2A1	LOC111130231	7.44774	1509	3.74593	713	3.91025	1059	14.959	3374	12.2709	2566	11.3428	2460	24.9086	3858	23.7567	4686	21.1288	3663	4.7155	830
NewGene_20470	--	--	0	0	0	0	0	0	0	0	0	0	0	0	0.575177	10	0	0	0	0	0	0
gene-ENSGALG00015001217	CNTN1	LOC100313558	0.172165	37	0.087027	19	0.099044	24	0.076264	19	0.061555	14	0.192752	36	1.89765	288	4.08833	676	2.48353	441	0.061177	13
gene-ENSGALG00015018387	CXCL13	--	0.081142	2	0.14838	4	0	0	0	0	0	0	0	0	0.356464	7	0	0	0	0	0	0
gene-ENSGALG00015016820	GLP1R	LOC102806199	0	0	0	0	0	0	0	0	0	0	0	0	2.84389	54	0.069052	2	14.3921	282	0	0
gene-ENSGALG00015006109	ENSGALG00015006109	LOC102806299	0.298966	41	0.085414	13	0.233887	37	0.709346	113	0.479557	68	0.600032	69	1.60251	170	1.22835	141	3.51115	388	0.233655	32
NewGene_21492	--	--	0	0	0	0	0	0	0	0	0	0	0	0	0.289934	2	0	0	0.077151	6	0	0
NewGene_12479	--	--	0	0	0	0	0	0	0.101378	2	0	0	0	0	0	0	0	0	0.234263	3	0.057018	1
NewGene_8469	--	--	0.097371	5	0.04821	2	0	0	0.096533	5	0.03992	2	0.096249	4	0.320711	10	0.059857	2	2.12779	73	0	0
NewGene_22332	--	--	0	0	0	0	0	0	0	0	0	0	0	0	0	0	0	0	0	0	0	0
NewGene_11747	--	--	0	0	0	0	0	0	0	0	0	0	0	0	0	0	0	0	0.036897	2	0	0
gene-ENSGALG00015001221	INO80C	LOC109478051	0.908111	83	0.738655	68	0.874186	87	1.75538	178	2.21981	204	2.05513	164	3.92617	271	4.08596	302	3.76671	286	0.660829	57
NewGene_7675	--	--	0	0	0	0	0	0	0	0	0	0	0.050664	2	0.461535	12	0.326908	9	0.651735	19	0	0
NewGene_18185	--	--	0	0	0	0	0	0	0	0	0	0	0	0	0.108323	2	0	0	0	0	0	0
gene-ENSGALG00015008184	GPR162	Phum_PHUM238080	0.24327	32	0.186143	25	0.384389	55	0.380019	55	0.564968	74	1.42739	162	13.4436	1313	8.94964	938	14.2064	1527	0.333233	41
gene-ENSGALG00015012458	SIGIRR	LOC111707107	2.14869	174	1.42027	116	2.52773	224	34.0982	3062	30.7305	2510	19.1658	1356	0.27733	17	0	0	0.769327	52	1.86439	141
NewGene_9464	--	--	0.069844	5	0.187315	13	1.14563	84	0.832627	62	0.540191	37	2.01041	118	1.54006	78	0.986414	54	0.704972	40	0.198773	13
gene-ENSGALG00015010197	ENSGALG00015010197	LOC102806133	5.55326	249	4.31866	197	6.64707	326	11.5037	577	11.1406	510	13.1359	521	30.2668	1021	32.8766	1187	48.2547	1783	5.8432	245
gene-ENSGALG00015009021	RIF1	LOC106152069	0.230024	74	0.144623	47	0.229482	81	0.965468	345	0.831086	267	0.387409	110	3.29414	791	2.45728	638	7.28545	1940	0.359237	107
NewGene_6497	--	--	0	0	0	0	0	0	0	0	0.079358	1	0.097439	1	0.058876	2	0	0	0	0	0	0
gene-ENSGALG00015022027	ENSGALG00015022027	LOC109470606	4.09369	451	2.04463	228	3.12563	376	10.6398	1303	9.06367	1009	7.80947	753	15.0328	1254	13.1129	1173	17.2959	1587	3.76351	387
NewGene_8421	--	--	0.133815	49	0.062724	23	0.031655	13	1.17921	298	0.524822	81	0.345004	59	0.345735	85	0.517442	135	1.17348	352	0.041868	15
gene-ENSGALG00015016038	ZDHHC17	LOC109481716	0.657407	135	0.542315	117	0.859899	201	1.54681	367	1.74233	361	2.01523	361	5.43015	841	5.37853	894	5.37035	915	0.649164	130
gene-ENSGALG00015000202	ENSGALG00015000202	--	0.118493	4	0.066454	3	0.331018	13	0.253623	10	0.024144	1	0	0	1.80694	59	0.072411	2	1.19905	34	0.936456	30
NewGene_5418	--	--	0	0	0	0	0	0	0	0	0	0	0	0	0	0	0.19753	2	0	0	0	0
gene-ENSGALG00015009128	ENSGALG00015009128	LOTGIDRAFT_141482	7.02793	373	3.0486	331	6.48447	377	14.2346	838	14.5136	777	14.1749	659	38.2689	1535	38.3906	1653	49.9069	2202	6.22529	308
gene-ENSGALG00015019304	ENSGALG00015019304	LOC109472265	0.080819	9	0.207028	23	0.260879	31	1.7714	212	1.75935	192	1.38416	132	4.60202	376	3.67019	322	3.91705	351	0.132215	14
NewGene_22313	--	--	0	0	0	0	0	0	0.0383	2	0.179345	8	0.15923	6	0	0	0.18289	6	0.144195	5	0.053213	2
NewGene_955	--	--	0	0	0	0	0	0	0	0	0	0	0	0	0.152572	5	0	0	0.371906	14	0	0
gene-ENSGALG00015025147	SBDS	LOC110976872	8.02546	905	6.14149	699	8.91112	1099	24.9037	3123	27.6576	3155	27.7559	2742	38.6545	3301	42.6505	3909	47.0262	4420	10.629	1119
gene-ENSGALG00015015354	ATM	LOC100369761	0.47286	208	0.689995	306	0.382224	184	1.39037	679	1.10508	490	1.29437	497	2.26072	751	2.16643	772	2.36226	864	1.03585	424
gene-ENSGALG00015009983	ENSGALG00015009983	--	0	0	0	0	0	0	0	0	0	0	0	0	0	0	0	0	0	0	0	0
gene-ENSGALG00015011306	ZFYVE19	LOC109484924	2.86491	553	3.15475	615	2.86366	605	3.80889	818	3.94894	771	2.09877	355	12.0995	1769	13.8244	1350	26.19	4178	6.4718	1166
NewGene_14461	--	--	0	0	0	0	0	0	0	0	0	0	0	0	1.24062	91	0	0	3.73788	288	0	0
gene-ENSGALG00015006064	ENSGALG00015006064	LOC109467812	1.01545	102	0.380403	39	0.794168	79	2.51513	272	2.27885	216	2.55547	221	4.72564	324	4.825	364	9.66943	690	0.965515	84
NewGene_10270	--	LOC109364436	0.990195	20	0.204127	5	1.00194	23	5.02402	113	4.73821	97	5.89842	104	6.40016	98	8.88292	146	5.2799	89	1.04065	20
NewGene_2008	--	--	0	0	0	0	0	0	0	0	0	0	0	0	0	0	0	0	0	0	0	0
NewGene_8422	--	--	0	0	0	0	0	0	0	0	0	0	0.022497	2	0.133671	9	0.239793	16	0.077636	6	0.029005	3
NewGene_22383	--	--	0	0	0	0	0	0	0	0	0	0	0	0	0	0	0.131086	4	0.047712	2	0	0
NewGene_16436	--	--	0	0	0	0	0	0	0	0	0	0	0	0	0	0	0	0	0	0	0	0
NewGene_16652	--	--	0	0	0	0	0	0	0	0	0	0	0	0	0	0	0.036011	12	0.000562	1	0	0
gene-ENSGALG00015017150	IL-17D	LOC109484733	0.204397	79	0.31311	122	0.590401	239	0.518623	185	1.41092	533	0.953427	322	0.573064	167	0.450094	141	0.621911	198	0.251572	74
gene-ENSGALG00015004585	NUP54	LOC109487706	2.26147	224	1.12742	113	2.39654	260	8.68802	956	6.57073	658	7.04721	612	16.0238	1201	14.7918	1190	19.1152	1409	2.1249	197
NewGene_7304	--	--	0.122291	11	0.097101	9	0.09237	10	0.131995	14	0.14416	14	0.313168	25	0.806463	55	0.660271	48	3.06937	229	0.053015	5
NewGene_1659	--	--	0	0	0	0	0	0	0	0	0.024924	5	0	0	1.0694	201	0	0	3.40246	628	0	0
gene-ENSGALG00015001536	TOP2B	TOP2B	6.92519	1554	5.48604	1241	6.28105	1541	10.1509	2532	8.90236	2015	8.89874	1751	38.0067	6461	42.8201	7801	25.1288	4701	5.76854	1207
gene-ENSGALG00015015047	ENSGALG00015015047	SRCR12	0.026965	2	0.015723	2	0	0	0.115405	10	0.178858	13	0.201032	13	0.308718	17	1.35776	79	0.398499	24	0	0
NewGene_9616	--	--	0	0	0	0	0	0	0	0	0	0	0	0	0	0	0	0	0	0	0	0
NewGene_7070	--	--	0	0	0	0	0	0	0	0	0	0	0	0	0	0	0	0	0	0	0	0
gene-ENSGALG00015000385	ENSGALG00015000385	--	0.010635	3	0.054026	11	0.036035	8	0.046252	10	0.030398	6	0.0467	8	0.892611	128	0.902569	139	1.42898	225	0.02118	4
NewGene_20313	--	--	0	0	0	0	0	0	0	0	0	0	0	0	0.242692	23	0	0	1.44473	147	0	0
NewGene_5977	--	--	0	0	0	0	0	0	0	0	0	0	0	0	0	0	0	0	0	0	0	0
gene-ENSGALG00015026678	HYAL1	LOC109479776	0.23405	17	0	0	0.217978	19	0.7118	63	0.899032	72	1.49469	104	11.5954	686	10.5574	679	7.87581	512	0.441984	34
gene-ENSGALG00015001715	ENSGALG00015001715	--	0	0	0	0	0	0	1.55471	20	0	0	0	0	0.527796	5	0.224326	3	0	0	0	0
NewGene_4928	--	--	0	0	0	0	0	0	0	0	0.017525	1	0	0	0.529885	9	0	0	0	0	0	0
gene-ENSGALG00015021635	NR3C1	LOC109469176	0.401868	51	0.326322	42	0.829144	114	1.36938	191	1.68713	214	1.25645	138	3.86038	366	2.47555	252	7.44717	777	0.367055	43
gene-ENSGALG00015011854	ENSGALG00015011854	LOC110978645	5.7384	309	4.21209	229	6.48939	382	0.057737	4	0	0	0.086861	5	2.24135	92	0.517413	23	3.32747	150	8.59319	432
NewGene_3838	--	--	0	0	0	0	0	0	0.161384	5	0.278443	9	0	0	0.033089	2	0	0	0.081682	5	0	0
NewGene_2065	--	--	0	0	0	0	0	0	0	0	0	0	0	0	0	0	0	0	0	0	0	0
gene-ENSGALG00015023799	GALR2	LOC109473565	0	0	0	0	0.009524	2	0	0	0	0	0	0	0.365146	43	0.247112	31	0.429183	55	0	0
NewGene_3224	--	--	0	0	0	0	0	0	0	0	0	0	0	0	0.34604	11	0	0	0.338359	12	0	0
NewGene_3722	--	SCAP	0	0	0	0	0	0	0	0	0	0	0	0	0.724519	67	0	0	2.15179	291	0	0
NewGene_17740	--	--	0	0	0	0	0	0	0	0	0	0	0	0	0	0	0	0	0.02346	2	0	0
NewGene_17268	--	--	0	0	0	0	0	0	0.038586	2	0	0	0.062381	2	0.100621	3	0	0	0	0	0	0
gene-ENSGALG00015014080	DNAJC6	LOC106063581	0.051435	11	0.104243	22	0.046187	11	0.803941	177	0.429251	86	0.154133	28	2.78646	423	0.911411	153	15.164	2574	0.158721	31
NewGene_14435	--	--	0	0	0	0	0	0	0	0	0	0	0	0	0	0	0	0	0	0	0	0
NewGene_11737	--	--	0	0	0	0	0	0	0	0	0	0	0	0	0.144626	5	0	0	1.17622	35	0	0
gene-ENSGALG00015023108	CORO2B	LOC109469003	0.306283	33	0.159904	18	0.103223	12	0.285953	34	0.264652	29	0.21102	20	5.9965	480	1.55231	134	23.729	2066	0.043729	5
NewGene_14133	--	--	0	0	0	0	0	0	0	0	0.47809	17	0.045699	2	0	0	0	0	0	0	0	0
NewGene_268	--	--	0	0	0	0	0	0	0	0	0	0	0	0	0	0	0	0	0	0	0	0
NewGene_12689	--	--	0	0	0	0	0	0	0	0	0	0	0	0	0.480197	10	0	0	1.50825	29	0	0
gene-ENSGALG00015008378	ENSGALG00015008378	--	0	0	0	0	0	0	0	0	0	0	0	0	0.085196	5	0.073589	5	0.241588	15	0	0
NewGene_11694	--	--	0.022088	2	0	0	0.00864	1	0	0	0	0	0	0	0.368868	23	0	0	1.99443	101	0	0
gene-ENSGALG00015027161	ENSGALG00015027161	--	1.3665	286	1.11566	237	2.00869	449	2.51044	571	1.90351	405	2.93289	525	10.2886	1595	12.2749	2039	11.5513	1975	1.78047	348
NewGene_10900	--	--	0	0	0	0	0	0	0	0	0	0	0	0	0	0	0	0	0	0	0	0
NewGene_20674	--	--	0	0	0	0	0	0	0	0	0	0	0	0	0	0	0	0	0	0	0	0
gene-ENSGALG00015023837	CSDE1	LOC109480273	31.422	5395	26.1953	4542	29.3583	5514	81.2928	15531	81.3419	14135	78.0734	11743	130.902	17034	186.971	26082	154.118	22069	29.615	4749
gene-ENSGALG00015006613	CNOT7	LOC109470718	15.978	1730	12.9364	1415	16.3452	1936	39.3061	4736	39.04	4279	39.482	3748	74.0063	6074	69.6186	6131	55.7451	5035	16.2131	1640
gene-ENSGALG00015018726	CDKN3	LOC106163304	0.302372	28	0.17036	19	0.185215	22	0.616936	75	0.608841	67	1.89262	167	11.5869	881	4.10021	345	39.0975	2366	0.3754	23
gene-ENSGALG00015020971	TXNDC15	LOC100367422	1.83737	115	1.23145	78	2.00057	137	4.51538	315	3.40181	216	4.20352	231	8.98164	426	11.6109	591	11.7486	613	1.86572	109
gene-ENSGALG00015020178	PPDPF	--	75.2738	3084	27.3514	1142	70.2907	3128	150.692	6859	132.181	5439	217.759	7737	60.7102	1910	118.414	3913	35.6805	1227	78.7584	3012
NewGene_8829	--	--	0	0	0	0	0	0	0	0	0	0	0	0	0	0	0	0	0	0	0	0
NewGene_11466	--	--	0	0	0	0	0	0	0	0	0	0	0	0	0	0	0	0	0	0	0	0
NewGene_2449	--	--	0	0	0	0	0	0	0	0	0.794733	19	0	0	0	0	0	0	0	0	0	0
gene-ENSGALG00015026875	ENSGALG00015026875	LOC109479016	0	0	0	0	0	0	0	0	0	0	0.022231	2	0.263908	17	0.066172	5	2.30125	160	0.021985	2
NewGene_20120	--	--	0	0	0	0	0	0	0.240026	10	0.331381	15	0.502304	18	0.062339	2	0.203194	6	0	0	0	0
gene-ENSGALG00015008483	RNF182	LOC110986484	0.017321	9	0.00826	5	0.018972	10	0.012079	7	0	0	0	0	0.236073	72	6.8309	2208	0.059146	24	0.034978	16
gene-ENSGALG00015008574	ENSGALG00015008574	LOC109464031	0	0	0	0	0.008269	2	0.067397	13	0	0	0.055192	9	0.188454	24	0.439152	60	0.385401	54	0	0
NewGene_1881	--	--	0	0	0	0	0	0	0	0	0	0	0	0	0.179251	3	0	0	0	0	0	0
NewGene_10848	--	--	0.208458	25	0.115129	14	0.113041	15	0.558484	74	0.493409	59	0.437988	46	0.620983	56	0.564173	55	0.413585	41	0.075186	9
NewGene_21418	--	--	0	0	0	0	0	0	0	0	0	0	0	0	0	0	0	0	0	0	0	0
NewGene_6887	--	--	0	0	0	0	0	0	0	0	0	0	0	0	0	0	0	0	0	0	0	0
NewGene_18081	--	--	0	0	0	0	0	0	0	0	0	0	0	0	0	0	0	0	0	0	0	0
gene-ENSGALG00015003499	ENSGALG00015003499	--	0.301695	50	0.198009	33	0.424097	76	1.11928	204	0.66486	110	0.492946	71	2.52851	311	1.21799	162	3.34112	451	0.337966	52
gene-ENSGALG00015023709	ENSGALG00015023709	LOC111636413	0.930668	110	0.582913	70	2.15108	277	6.9193	904	6.9159	822	12.1393	1249	16.3954	1458	13.8138	1319	16.8796	1652	1.01271	111
gene-ENSGALG00015025266	NCF1C	LOC109487168	0.191423	16	0.072097	6	0.222279	20	2.44082	217	4.40079	356	0.959356	68	10.2697	621	5.58866	361	3.13538	209	0.053342	4
gene-ENSGALG00015004384	C3H6ORF163	--	0	0	0	0	0	0	0.252765	16	0.413526	24	0.154565	8	0.093439	4	0.113641	6	0.977739	47	0	0
NewGene_17585	--	--	0.067209	5	0.044494	3	0.172227	10	0.173206	11	0	0	0.126461	5	0.99483	25	0.473083	20	1.5273	60	0.299649	11
gene-ENSGALG00015021283	INHA	LOC111419510	0	0	0	0	0	0	0	0	0	0	0	0	0.362293	20	4.23512	243	0.180339	11	0	0
gene-ENSGALG00015007847	VEZT	LOC109474303	1.5119	206	1.47697	189	2.03567	301	7.08229	1065	6.52178	885	3.22902	383	9.13001	944	12.0693	1339	9.33828	1051	2.00731	258
NewGene_15392	--	--	0	0	0	0	0	0	0	0	0	0	0	0	0	0	0	0	1.20583	60	0	0
NewGene_1074	--	--	0	0	0	0	0	0	0	0	0	0	0	0	0	0	0.117055	3	0	0	0	0
NewGene_5858	--	--	0.88658	43	0.942645	46	2.21795	116	1.28266	70	2.16175	105	4.0657	177	0.502739	19	29.2348	1134	0.155511	7	0.687029	31
gene-ENSGALG00015028566	ENSGALG00015028566	--	1.1382	85	1.37086	103	2.83866	186	4.02836	268	5.24951	348	4.49167	253	6.68204	320	9.72858	484	10.3936	528	2.41823	136
NewGene_21943	--	--	0	0	0	0	0.005597	2	0	0	0	0	0	0	0.065604	3	0.06205	4	0.439946	35	0	0
NewGene_3058	--	--	0	0	0	0	0	0	0	0	0	0	0	0	0	0	0	0	0.090004	4	0	0
gene-ENSGALG00015009838	ATIC	LOC109472633	2.5258	253	1.72984	175	2.7472	301	2194.55	243937	2292.49	231733	2760.67	241721	98.2786	7442	98.0171	7963	97.9687	8163	1.70834	160
NewGene_19568	--	--	0	0	0	0	0	0	0	0	0	0	0	0	0	0	0	0	0	0	0	0
gene-ENSGALG00015021847	ENSGALG00015021847	--	0	0	0	0	0	0	0	0	0	0	0	0	0	0	0	0	0	0	0	0
NewGene_13778	--	--	0	0	0	0	0	0	0	0	0	0	0	0	0	0	0.209375	6	0.300245	7	0	0
NewGene_13813	--	--	0	0	0	0	0	0	0.42959	55	1.71802	192	0.551065	49	0	0	0.015089	2	0	0	0	0
NewGene_4995	--	--	0	0	0	0	0	0	0.110912	17	0.814463	62	1.32111	118	0	0	0	0	0	0	0	0
gene-ENSGALG00015020868	DCTN4	LOC109466229	3.55913	501	1.95354	281	4.03224	622	7.77041	1226	7.60316	1098	6.81747	844	19.491	2094	22.3668	2572	26.3161	3074	3.43901	455
NewGene_21342	--	--	0	0	0	0	0	0	0	0	0.254054	8	0.228843	4	0.851128	12	0.343297	6	0.062423	2	0	0
gene-ENSGALG00015028586	ENSGALG00015028586	LOC106181734	0	0	0	0	0	0	0	0	0	0	0	0	0	0	0	0	0	0	0	0
NewGene_18743	--	--	0	0	0	0	0	0	0	0	0	0	0	0	0	0	0	0	0	0	0	0
NewGene_20286	--	--	0	0	0	0	0	0	0	0	0	0	0	0	0	0	0	0	0	0	0	0
gene-ENSGALG00015005915	ENSGALG00015005915	LOC118201240	0	0	0	0	0	0	0.030093	2	0	0	0.042258	2	1.70394	54	1.56989	53	1.78532	62	0	0
NewGene_12198	--	--	0	0	0	0	0	0	0.06058	3	0	0	0	0	0.47342	14	0.886153	20	0.161371	4	0	0
NewGene_11137	--	--	0	0	0	0	0	0	0	0	0	0	0.047669	2	0	0	0.075359	4	0	0	0	0
NewGene_5750	--	--	0	0	0	0	0	0	0	0	0	0	0	0	0	0	0	0	0.264393	3	0	0
gene-ENSGALG00015015810	ENSGALG00015015810	--	9.09734	107	8.85397	105	5.81353	75	14.1474	185	9.00182	107	16.0513	165	36.7045	326	48.9698	467	33.5562	328	10.5536	116
gene-ENSGALG00015001850	AGO2	LOC109477710	0.035529	7	0.127829	24	0.074379	15	0.671601	135	0.292432	54	0.535283	87	0.436089	62	0.642945	95	0.506897	78	0.074941	13
gene-ENSGALG00015007923	GRIP2	LOC109472359	0.120262	23	0.118193	23	0.094043	20	0.032437	7	0.031879	6	0.03392	6	1.6092	226	0.35263	54	5.28052	811	0.027587	5
gene-ENSGALG00015009993	VEGFD	LOC109468054	1.15092	115	0.272884	28	1.10978	122	0.7827	100	0.206294	24	0.104743	10	8.31075	643	5.1206	439	19.3832	1702	0.650051	61
gene-ENSGALG00015028055	PMPCA	LOC109484647	3.91718	483	2.53191	308	4.89313	638	16.7968	2215	18.5057	2114	15.6856	1686	18.9202	1785	23.8096	2284	26.2565	2607	4.57644	506
NewGene_203	--	--	0	0	0	0	0.026446	4	0	0	0	0	0	0	0.038167	4	0.012864	2	0.05792	7	0	0
gene-ENSGALG00015020945	ENSGALG00015020945	LOC109468581	0	0	0.003519	1	0	0	0.032861	5	0	0	0.069831	8	0.238058	23	2.32438	231	0.342153	35	0	0
gene-ENSGALG00015022469	ENSGALG00015022469	LOC109462833	0.516316	110	0.228207	49	0.39878	93	1.18771	281	1.22218	263	0.786675	147	4.26652	686	3.83576	662	3.99829	707	0.345723	69
gene-ENSGALG00015024036	ENSGALG00015024036	LOC109476134	0.946354	107	0.471437	64	0.879202	97	1.6215	225	1.35088	182	1.66631	182	4.41337	463	3.18627	340	4.9344	529	0.817391	92
gene-ENSGALG00015004395	PRAP1	--	0.092492	2	0.083109	2	0	0	1.07827	24	2.87822	57	2.12312	37	0.499375	8	0.14362	3	0.460772	8	0	0
NewGene_8218	--	--	0	0	0	0	0	0	0	0	0	0	0	0	0.44185	28	0.085166	7	0.451826	33	0.01762	2
NewGene_4926	--	--	0	0	0	0	0	0	0	0	0.078337	5	0	0	0	0	0	0	0.39753	20	0	0
NewGene_2302	--	--	0	0	0	0	0	0	0	0	0	0	0	0	0	0	0	0	0	0	0	0
NewGene_19039	--	--	0	0	0	0	0	0	0.144362	2	0	0	0	0	0	0	0	0	0	0	0	0
NewGene_16779	--	--	0	0	0	0	0	0	0	0	0	0	0	0	0	0	0	0	0	0	0	0
NewGene_11322	--	--	0	0	0	0	0	0	0	0	0	0	0	0	0.123347	4	0	0	0.069749	2	0	0
gene-ENSGALG00015011635	ENSGALG00015011635	LOC110061250	0.221717	16	0.158906	12	0.221768	18	0.773512	61	0.904131	65	0.786507	49	3.60813	193	1.21775	70	7.05244	414	0.403616	27
gene-ENSGALG00015005754	ZC3HC1	LOC106162789	0.447149	47	0.471121	51	0.631691	73	2.85647	331	2.13565	226	1.82064	167	5.09932	403	5.20203	440	9.08441	788	0.54246	53
NewGene_1573	--	--	0	0	0	0	0	0	0	0	0	0	0	0	1.25534	83	0.049919	5	5.65492	308	0	0
gene-ENSGALG00015014774	BEND5	--	1.48559	135	1.37051	125	1.72514	166	5.58681	571	6.96189	638	6.0829	484	9.88471	629	9.01413	644	17.1952	1135	1.30717	109
gene-ENSGALG00015006825	EDEM1	--	28.4968	5918	36.8405	7725	24.0407	5461	27.4737	6349	21.5531	4531	23.4915	4277	17.409	2741	21.7062	3666	17.5821	3046	51.2088	9931
gene-ENSGALG00015018052	BTC	--	0	0	0.019218	2	0.197797	15	0.030113	3	0.031427	3	0.153463	9	2.87231	105	0.796135	31	25.8097	1027	0.032133	2
gene-ENSGALG00015002351	ENSGALG00015002351	--	0	0	0	0	0	0	0.037137	5	0	0	0.015115	2	0.126692	11	0.212856	20	0.26036	24	0	0
NewGene_20561	--	--	0	0	0	0	0	0	0	0	0	0	0	0	0	0	0	0	0	0	0	0
NewGene_10268	--	--	2.49438	141	2.78181	158	6.12882	373	24.8388	1552	23.9382	1361	8.73896	431	40.1438	1708	31.0413	1418	7.96769	374	5.1074	268
gene-ENSGALG00015017586	ENSGALG00015017586	LOC114525984	0.010213	2	0	0	0	0	0	0	0.013944	2	0.016489	3	0.015698	2	0.054543	7	0.080218	10	0.008769	2
gene-ENSGALG00015013754	ENSGALG00015013754	--	0	0	0	0	0	0	0	0	0	0	0	0	0	0	0	0	0	0	0	0
gene-ENSGALG00015014531	CENPT	LOC117289158	0.459383	43	0.437508	41	0.464075	48	1.35387	140	1.13918	107	1.43327	117	8.09258	569	3.01772	228	16.4599	1272	0.438604	38
NewGene_20376	--	--	0	0	0	0	0	0	0	0	0	0	0	0	0	0	0	0	0	0	0	0
NewGene_6091	--	LOC100551023	0.641631	48	0.537175	38	0.888521	67	0.124734	12	0.072029	7	0.395533	26	2.56783	133	3.35678	179	4.89357	269	0.545031	40
NewGene_13539	--	--	0	0	0	0	0	0	0	0	0	0	0	0	0	0	0	0	0	0	0	0
gene-ENSGALG00015022196	WNT10A	LOC109465268	0	0	0	0	0	0	0	0	0	0	0	0	0.39262	18	0.208131	10	1.8092	89	0	0
gene-ENSGALG00015009921	PPARA	LOC109465415	0.604558	58	0.606467	58	0.733788	77	15.2347	1606	9.91267	951	10.0238	833	1.06266	77	4.77349	368	1.61228	128	1.08384	96
ar Function: NF-kappaB binding (GO:0051059);; Biological Process: negative regulation of developmental process (GO:0051093);; Biological Process: positive regulation of developmental process (GO:0051094);; Biological Process: regulation of binding (GO:0051098);; Biological Process: negative regulation of binding (GO:0051100);; Biological Process: regulation of DNA binding (GO:0051101);; Biologica…	K07294|7.5e-270|acun:113491496|K07294 peroxisome proliferator-activated receptor alpha | (RefSeq) PPARA; peroxisome proliferator-activated receptor alpha isoform X1	PPAR signaling pathway (ko03320);; Adipocytokine signaling pathway (ko04920)	[T]	Signal transduction mechanisms	Zinc finger, C4 type (two domains)	Nuclear hormone receptor E75 OS=Metapenaeus ensis OX=32278 GN=E75 PE=2 SV=1	K	Transcription	PREDICTED: peroxisome proliferator-activated receptor gamma-like [Branchiostoma belcheri]	biological process: reproduction (GO:0000003);; biological process: biological regulation (GO:0065007);; cellular component: intracellular (GO:0005622);; cellular component: cellular anatomical entity (GO:0110165);; molecular function: binding (GO:0005488);; molecular function: transcription regulator activity (GO:0140110);; biological process: metabolic process (GO:0008152);; biological process:…
gene-ENSGALG00015006788	ENSGALG00015006788	--	0.992256	93	0.730353	69	1.11898	114	8.90095	920	4.34967	409	6.33277	516	16.8071	1184	11.0942	838	37.9176	2938	0.695765	61
NewGene_2657	--	--	0	0	0	0	0	0	0	0	0	0	0	0	0.330292	3	0	0	0.25199	3	0	0
NewGene_7403	--	--	0	0	0	0	0	0	0	0	0	0	0.183243	2	0	0	0	0	0	0	0	0
gene-ENSGALG00015012655	TIRAP	LOC108558347	3.23666	244	1.20053	96	3.4876	291	3.92792	338	3.22629	254	6.74408	346	20.9984	1142	10.6205	636	42.8793	2417	1.74364	130
gene-ENSGALG00015012569	AMD1	LOC105838642	9.25997	1300	10.1057	1433	28.4656	4372	6.46675	1011	6.50634	925	10.0597	1239	46.7828	4979	23.6507	2701	80.3292	9407	13.4871	1769
gene-ENSGALG00015004382	ENSGALG00015004382	LOC106164405	0.306463	30	0.100093	10	0.171659	18	0	0	0.027284	3	0.086825	8	0.096821	7	0	0	0.180167	15	0.311692	28
gene-ENSGALG00015002140	ENSGALG00015002140	LOC109463767	2.51228	460	2.29372	360	4.11178	698	4.42864	895	4.2127	753	3.51577	555	11.6363	1590	10.9239	1405	17.8224	2590	2.51326	406
NewGene_21234	--	--	0	0	0	0	0	0	0	0	0	0	0	0	0	0	0	0	0	0	0	0
NewGene_20000	--	--	0	0	0	0	0	0	0	0	0	0	0	0	0	0	0.11749	2	0	0	0	0
NewGene_8014	--	--	0	0	0	0	0	0	0.144025	3	0	0	0.197339	4	0	0	0	0	0	0	0	0
gene-ENSGALG00015026974	ENSGALG00015026974	ciaxp66.0	0	0	0	0	0	0	0	0	0	0	0	0	0.313198	15	0	0	1.78676	89	0	0
NewGene_15539	--	--	0	0	0	0	0	0	0	0	0.194898	3	0.265117	4	0.120471	2	0	0	0	0	0	0
NewGene_14762	--	--	0	0	0	0	0.023722	2	0.086884	4	0	0	0.098031	4	0.420633	13	0	0	0.988187	34	0	0
NewGene_4362	--	--	0	0	0	0	0	0	0	0	0	0	0	0	0	0	0	0	0.290125	7	0	0
gene-ENSGALG00015024030	ENSGALG00015024030	LOC109469486	0	0	0	0	0	0	1.47553	91	0.752434	42	0.679093	33	0.076578	4	0.065246	3	0.125346	6	0	0
gene-ENSGALG00015016981	BMPR1B	LOC109466679	2.32538	270	2.93205	310	2.8386	311	0.950996	119	0.653148	69	0.51358	51	1.20376	108	5.36003	433	3.54924	296	3.80021	373
NewGene_2564	--	--	0.067647	8	0	0	0.064413	8	0.097162	12	0.147009	16	0.076278	7	0.823215	65	0.815007	69	0.894673	78	0.038067	4
gene-ENSGALG00015021074	ENSGALG00015021074	--	0	0	0	0	0	0	0	0	0	0	0	0	3.95091	98	1.8989	51	5.32014	145	0.12606	4
gene-ENSGALG00015007800	POLDIP3	LOC102805198	8.70056	1073	15.7592	2001	9.2178	1281	12.5959	1455	15.2173	1554	12.5238	1178	31.377	2925	30.5937	2955	41.8817	4299	29.1969	3460
NewGene_3859	--	--	0	0	0	0	0	0	0	0	0	0	0	0	2.10424	92	0	0	9.93941	374	0	0
gene-ENSGALG00015022157	CALCA	--	0.02052	2	0.016288	2	0.035208	4	1.21193	107	1.45293	115	8.35934	574	1.30575	81	2.99561	193	3.43526	221	0	0
gene-ENSGALG00015019436	DNAJC27	LOC109476348	1.02605	134	0.760595	103	1.3343	195	5.74902	844	5.20617	699	3.05705	355	8.44701	849	5.91485	639	19.2478	2134	1.15087	144
NewGene_5090	--	--	0	0	0.035224	2	0.02417	2	0	0	0	0	0	0	0.322229	14	0.123474	6	0.785911	37	0	0
gene-ENSGALG00015022595	ENSGALG00015022595	LOC112566301	3.42433	401	1.33868	158	3.02889	388	6.74434	878	6.97445	825	8.75867	898	27.3662	2424	18.9429	1801	28.9922	2826	2.73435	299
gene-ENSGALG00015027319	ENSGALG00015027319	--	1.37384	133	0.992732	88	1.45216	154	4.35835	464	3.27517	321	3.17818	270	8.9996	659	5.44029	428	22.4833	1762	1.28018	116
NewGene_1496	--	--	0	0	0	0	0	0	0	0	0	0	0	0	0.689778	49	0	0	4.10739	326	0	0
NewGene_11389	--	--	0	0	0	0	0	0	0	0	0	0	0	0	0.208671	3	0	0	0	0	0	0
NewGene_13595	--	--	0	0	0	0	0	0	0	0	0	0	0	0	0	0	0	0	0	0	0	0
NewGene_21886	--	--	0	0	0	0	0	0	0	0	0	0	0	0	0.17475	6	0	0	0.345215	14	0	0
gene-ENSGALG00015025946	RAD51D	LOC110976944	0.475376	34	0.238811	16	0.559752	52	2.18107	179	1.55203	124	2.72951	179	5.60476	302	10.1533	588	6.57395	405	0.546168	39
NewGene_22284	--	--	0.101888	2	0	0	0	0	0	0	0	0	0	0	0	0	0	0	0	0	0	0
NewGene_18269	--	--	0	0	0	0	0	0	0	0	0	0	0	0	0	0	0	0	0	0	0	0
gene-ENSGALG00015006062	ENSGALG00015006062	--	0.157383	9	0	0	0.409654	23	6.33306	359	0.553941	29	2.96771	133	10.3774	400	4.00483	166	2.93971	125	0.124556	6
NewGene_5845	--	--	0	0	0	0	0	0	0	0	0	0	0	0	0.441026	7	0.060811	1	0.255264	5	0	0
NewGene_14397	--	--	0	0	0	0	0	0	0	0	0	0	0	0	0.104272	3	0	0	0.397904	9	0	0
NewGene_1791	--	--	0	0	0	0	0.008905	2	0	0	0	0	0	0	3.37607	410	0	0	2.94032	393	0	0
gene-ENSGALG00015001771	ZFAT	LOC109473494	0.341	69	0.283622	58	0.39709	88	0.677683	152	0.728188	149	0.642372	114	2.50611	379	2.35608	386	3.04275	510	0.316826	60
NewGene_3343	--	--	0	0	0	0	0	0	0	0	0	0	0	0	0.054904	3	0	0	0.117766	7	0	0
gene-ENSGALG00015009499	ENSGALG00015009499	LOC109472777	6.56701	750	4.24919	490	6.27075	784	21.3616	2712	20.3297	2346	17.5995	1759	32.2076	2789	19.9715	1856	47.1888	4484	5.96277	638
gene-ENSGALG00015008309	C1S	LOC117100511	0.827114	100	0.653513	80	0.55643	74	310.26	41437	330.561	40155	242.226	25486	45.2021	4112	48.93	4776	29.578	2961	0.970971	109
gene-ENSGALG00015021391	ENSGALG00015021391	--	0.943579	145	0.718054	112	1.2024	202	6.25908	1069	5.35266	831	6.6174	890	9.39477	1092	6.96772	869	6.29821	806	1.62034	233
NewGene_17050	--	--	0	0	0	0	0	0	0	0	0	0	0	0	0.161837	3	0	0	0.166283	3	0	0
gene-ENSGALG00015002558	IAH1	LOC100366807	2.13067	251	1.66515	207	4.3833	587	6.10994	836	4.16918	517	3.27437	353	15.8346	1030	9.18232	914	20.0511	1551	2.68354	306
gene-ENSGALG00015023228	ENSGALG00015023228	LOC110980715	24.719	5808	19.5305	4634	27.737	7130	16.3747	4282	12.9752	3086	13.0364	2686	17.237	3070	23.0793	4411	20.3175	3982	29.2894	6428
gene-ENSGALG00015001259	ENSGALG00015001259	LOC110464834	0.461044	14	0.941192	28	0.502485	16	2.43106	78	0.659782	20	1.66861	43	3.31172	73	3.98891	94	2.54339	61	1.02352	28
NewGene_16469	--	--	0	0	0	0	0	0	0	0	0	0	0	0	0	0	0	0	0	0	0	0
gene-ENSGALG00015025524	TBC1D24L	--	1.24046	131	0.563047	62	0.987774	114	0.037209	11	0.01532	2	0.036944	6	0.778651	81	0.146277	20	2.87771	297	0.808606	80
NewGene_5696	--	--	0	0	0	0	0	0	0	0	0	0	0	0	0.124434	6	0	0	0.322185	9	0	0
gene-ENSGALG00015028018	ENSGALG00015028018	LOC109471611	0.078213	10	0.031087	4	0.2681	36	0.424293	58	0.535452	67	0.360614	39	6.33504	584	7.61465	759	8.2128	841	0.139034	17
gene-ENSGALG00015011510	ENSGALG00015011510	--	0	0	0.079028	11	0.094844	14	0.558733	80	0.498477	65	0.76703	86	1.51049	147	1.21116	126	1.59373	170	0.056315	7
gene-ENSGALG00015022474	GNAI3	LOC414054	17.1862	1493	12.718	1116	21.9852	2089	30.1741	2917	25.1129	2204	30.5635	2328	103.802	6834	99.8297	7052	124.522	9016	13.6933	1111
gene-ENSGALG00015020893	ENSGALG00015020893	--	0	0	0	0	0	0	0	0	0	0	0	0	0.18571	4	0.339876	8	0.456136	10	0	0
gene-ENSGALG00015019361	ENSGALG00015019361	LOC106883083	2.46619	199	1.07828	88	1.57728	139	7.22851	647	7.89795	643	6.16351	435	21.9918	1341	12.2459	801	50.9505	3418	1.91822	145
NewGene_22389	--	--	0	0	0	0	0.120479	6	0.068291	4	0	0	0	0	0.368272	12	0.102313	4	0.652202	23	0.072619	3
NewGene_814	--	--	0	0	0	0	0	0	0	0	0	0	0	0	0.320434	27	0	0	1.47237	142	0	0
gene-ENSGALG00015014986	ENSGALG00015014986	LOC109469183	3.5849	625	2.23634	394	3.19827	610	1.9005	369	0.84282	149	1.72149	263	19.3468	2554	21.1293	2993	17.8124	2588	2.52672	411
gene-ENSGALG00015014445	HOXC12	LOC106693091	0	0	0	0	0	0	0	0	0	0	0	0	0	0	0	0	0	0	0	0
NewGene_14664	--	--	0	0	0	0	0	0	0	0	0	0	0	0	0	0	0	0	0	0	0	0
gene-ENSGALG00015002230	DPT	--	1.09024	94	1.06974	93	1.58717	149	1.77861	170	1.08473	95	2.55103	192	17.5756	1142	7.05469	492	14.5845	1043	1.11109	89
gene-ENSGALG00015008429	LRRTM2	LOC108654897	0	0	0	0	0	0	0.009192	2	0	0	0	0	0	0	0.068263	8	0.057421	7	0	0
gene-ENSGALG00015001683	ENSGALG00015001683	--	0	0	0	0	0	0	0.152522	4	0.036817	1	0	0	0	0	0.206386	4	0.158439	3	0	0
NewGene_14630	--	--	0	0	0	0	0	0	0	0	0	0	0	0	0.063949	2	0.067724	2	0.153863	5	0	0
gene-ENSGALG00015016437	ENSGALG00015016437	--	0.482442	134	0.420609	118	3.10842	944	1.43947	445	1.74101	489	2.48255	604	35.069	7373	91.8951	20731	28.9139	6690	0.33637	88
gene-ENSGALG00015017164	ENSGALG00015017164	--	0	0	0	0	0	0	0	0	0	0	0	0	0	0	0	0	0	0	0	0
gene-ENSGALG00015025646	METRNL	LOC109463297	12.8419	923	10.0365	729	11.1321	875	2.74842	220	2.60548	190	3.32547	210	71.2991	3882	41.1177	2402	53.8098	3187	11.0038	739
NewGene_12829	--	--	0	0	0	0	0	0	0.144379	2	0	0	0	0	0	0	0	0	0	0	0	0
gene-ENSGALG00015025322	ENSGALG00015025322	LOC109471843	0	0	0	0	0	0	0.017791	6	0	0	0	0	0	0	0	0	0.00719	2	0	0
NewGene_9756	--	--	0.305593	14	0.275692	13	0.222247	11	2.06004	101	1.72808	77	2.70632	104	11.0182	365	7.95714	283	5.4083	197	0.16924	7
gene-ENSGALG00015006838	COQ8A	--	3.35559	462	2.18832	305	5.3498	806	22.0369	3376	14.3111	1994	9.09083	1098	24.9619	2605	37.188	4164	42.5611	4887	2.37895	306
NewGene_17056	--	HNRNPA1	25.9768	2037	14.9621	1199	28.2148	2406	86.7246	7455	85.4867	6667	85.7137	5822	405.317	23807	326.774	20726	368.955	23968	19.0086	1408
gene-ENSGALG00015004325	RNGTT	LOC106051004	0.797038	153	0.723836	141	0.58246	123	1.95083	417	1.99676	375	2.12513	358	6.8426	996	6.67506	1042	9.95773	1540	1.04648	188
gene-ENSGALG00015016356	SLC38A1	LOC100367466	3.36144	446	0.791208	106	4.75043	689	1.3895	205	0.594789	80	0.485089	57	6.85155	688	13.8114	1488	8.15135	901	1.98375	246
NewGene_7735	--	--	0	0	0	0	0	0	0	0	0	0	0	0	0	0	0	0	0	0	0	0
gene-ENSGALG00015016849	ENSGALG00015016849	LOC591550	0.066619	12	0.053408	10	0.093068	18	1.70912	331	1.80766	315	0.969572	147	2.17228	289	1.38355	197	3.87473	566	0.088375	15
NewGene_14058	--	--	0	0	0	0	0	0	0	0	0	0	0	0	0.268424	7	0	0	1.11132	32	0	0
gene-ENSGALG00015013377	ENSGALG00015013377	LOC109488308	3.50316	588	2.51018	427	4.26733	783	4.51231	842	3.66543	622	4.99141	734	6.41481	815	7.3519	1003	4.33493	607	4.05539	635
NewGene_13255	--	--	0	0	0	0	0	0	0	0	0.295437	10	0	0	0.1054	3	0	0	0.207259	6	0	0
gene-ENSGALG00015020719	NPY2R	--	0.006417	7	0	0	0.043663	51	0.078853	87	0	0	0.010186	10	0.301294	234	0.437341	350	0.791814	681	0	0
NewGene_19182	--	--	0	0	0	0	0	0	0	0	0	0	0	0	0	0	0	0	0.146348	4	0	0
NewGene_10554	--	--	0.14602	3	0	0	0.283776	6	0	0	0	0	0.157065	3	0.982757	13	0.28705	4	1.71019	25	0.130921	3
NewGene_903	--	--	0	0	0	0	0.107598	4	0	0	0.120908	4	0	0	0.239808	6	0	0	0.539976	13	0	0
gene-ENSGALG00015023674	ENSGALG00015023674	--	0	0	0	0	0	0	0.015952	2	0	0	0.032846	2	0.002212	1	0.04341	3	0.07768	5	0	0
gene-ENSGALG00015018042	ENSGALG00015018042	LOC109465551	0.010648	2	0.0088	2	0.038826	8	0	0	0	0	0	0	3.02024	373	3.44093	458	3.5483	485	0	0
NewGene_1346	--	--	0.19553	12	0.02685	2	0.127102	8	0	0	0	0	0	0	1.99811	90	0	0	8.4414	302	0.106967	6
gene-ENSGALG00015018734	ENSGALG00015018734	--	0.083242	13	0.014754	4	0.170992	45	0.187632	50	0.020829	6	0.057586	12	4.28206	770	4.69782	907	3.72815	554	0.0152	4
gene-ENSGALG00015014761	TSPAN6	LOC109477859	3.28638	228	2.13624	147	11.9654	915	9.21926	698	8.13603	584	12.0876	722	46.437	2423	102.449	5768	49.2682	2839	2.70153	175
NewGene_10418	--	--	0	0	0	0	0	0	0	0	0	0	0	0	0.152909	15	0	0	0.589631	55	0	0
NewGene_9893	--	--	0	0	0	0	0	0	0	0	0	0	0	0	0.069115	2	0	0	0.226573	5	0	0
gene-ENSGALG00015017710	ENSGALG00015017710	LOC106153279	18.0776	1740	20.776	2053	15.6334	1684	137.736	14899	125.116	12269	185.012	15809	11.5254	840	29.5338	2345	27.9767	2237	25.6411	2340
NewGene_19842	--	--	0	0	0	0	0	0	0	0	0.549273	7	0	0	0	0	0	0	0	0	0	0
gene-ENSGALG00015016158	DIDO1	LOC117300754	0.89925	326	0.734746	274	1.03886	379	2.76411	1126	1.84322	717	1.84774	588	5.49686	1513	4.06116	1206	6.38775	1978	1.03729	333
NewGene_2798	--	--	0	0	0	0	0	0	0	0	0	0	0	0	0.076292	4	0	0	0	0	0	0
NewGene_1440	--	--	0	0	0	0	0	0	0	0	0	0	0	0	0.055699	1	0	0	0.05503	1	0	0
gene-ENSGALG00015009600	ENSGALG00015009600	--	0	0	0	0	0.004409	1	82.5086	18720	86.3915	17829	104.321	18647	0.31301	49	0.256961	43	0.634187	108	0	0
gene-ENSGALG00015027327	ENSGALG00015027327	--	0	0	0	0	0	0	0	0	0	0	0	0	0	0	0	0	0	0	0	0
NewGene_20592	--	--	0	0	0	0	0	0	0	0	0	0	0	0	0	0	0	0	0	0	0	0
gene-ENSGALG00015018409	CYP2J21	LOC110454048	3.1388	398	1.17177	132	3.57138	504	106.455	10982	79.3802	7426	48.1157	5268	6.14002	584	6.67717	671	7.4306	765	2.0821	246
gene-ENSGALG00015026172	UFD1L	LOC100375030	10.2814	746	7.93381	582	12.4256	986	23.0943	1865	20.9113	1536	29.2007	1820	49.9533	2686	46.5464	2716	48.7713	2926	11.3854	772
gene-ENSGALG00015007720	ENSGALG00015007720	--	0.097714	8	0.124874	10	0.07147	8	2.39501	240	1.29392	119	0.640318	50	6.18841	424	3.43982	251	3.05562	223	0.100899	9
gene-ENSGALG00015019685	ADRM1	LOC105326861	9.13882	659	9.52416	703	10.3372	852	23.494	1996	31.829	2442	29.7469	1963	30.5012	1793	36.7254	2310	41.3553	2504	12.0206	843
gene-ENSGALG00015020012	ENSGALG00015020012	--	0.361105	46	0.28452	37	0.329893	46	0.13421	19	0.195763	25	0.0951	11	2.85907	273	3.12956	320	4.37413	459	0.333362	40
gene-ENSGALG00015009303	ID1	LOC107354429	0.234798	8	0.576009	20	0.690986	26	2.40061	91	2.4161	83	4.38729	131	10.6643	275	8.04963	222	26.1397	740	0.417732	14
gene-ENSGALG00015027316	SFXN2	LOC110973852	0.972691	74	0.369911	29	1.048	87	8.52165	718	8.18643	628	6.32294	420	2.86228	165	1.34415	83	4.94124	312	1.01703	72
gene-ENSGALG00015021786	ENSGALG00015021786	LOC100374993	3.40063	274	2.85306	232	3.43912	303	7.84941	703	8.08024	658	9.51616	671	20.243	1234	12.3659	809	35.7604	2399	4.33903	326
gene-ENSGALG00015008247	BAG2	LOC109480714	4.12674	383	1.96562	184	7.38428	749	0.019395	2	0.137038	13	0.228295	19	13.9621	981	16.0604	1211	21.6951	1677	44.9372	3889
gene-ENSGALG00015017748	TGIF2	--	1.24568	158	0.385863	64	1.32436	183	0.850652	124	0.813808	135	1.16685	130	11.4171	1312	11.8157	1272	16.2682	1764	0.685109	105
gene-ENSGALG00015005567	BBS9	LOC109462165	0.062712	10	0.023838	4	0.199219	33	0.031858	6	0.036577	6	0.071922	10	2.33202	261	1.15378	139	5.53072	685	0.056341	9
NewGene_1608	--	--	0	0	0	0	0	0	0	0	0	0	0	0	0	0	0	0	0	0	0	0
NewGene_13322	--	--	0	0	0	0	0	0	0	0	0	0	0	0	0	0	0	0	0	0	0	0
NewGene_7115	--	--	0	0	0	0	0	0	0	0	0	0	0	0	0	0	0	0	0.125809	2	0	0
gene-ENSGALG00015022449	ACACA	LOC106166475	0.553483	235	0.287874	124	0.724544	336	8.84436	4131	10.885	4620	10.0524	3697	5.8637	1858	5.31863	1808	8.6145	2995	0.606364	241
NewGene_10204	--	--	0	0	0	0	0	0	0	0	0	0	1.044	22	0	0	0	0	0	0	0	0
gene-ENSGALG00015005637	ENSGALG00015005637	LOC117296399	0	0	0.151499	17	0.38019	46	0	0	0	0	0.0873	9	3.93005	323	0	0	0	0	1.05299	107
gene-ENSGALG00015006449	SUV39H2	LOC109477354	1.14486	199	0.990406	174	1.10896	211	3.07469	594	3.38568	595	2.81843	429	7.62904	1004	10.65	1504	7.84764	1137	1.14142	186
gene-ENSGALG00015011917	CSTF3	LOC100371844	2.46645	291	2.23713	268	1.58821	203	7.70826	1016	5.07522	604	6.31828	654	16.5558	1479	29.036	2672	19.2748	1893	2.58844	287
NewGene_666	--	--	1.05525	84	0.685044	55	0.918907	80	21.8246	1912	34.1128	2719	83.6168	5771	0.133678	8	0	0	0.103359	7	0.785831	58
gene-ENSGALG00015002983	OVALY	--	6676.48	591205	7196.5	643534	5220.87	505753	0.228787	23	0.40051	36	0.345191	27	0.638537	43	0.533626	39	0.956794	71	8903.56	736359
gene-ENSGALG00015011606	ENSGALG00015011606	LOC109481992	0.21746	27	0.170746	21	0.194207	26	5.5351	747	3.97313	488	4.16185	443	0.702081	65	0.58904	59	0.089183	10	0.108734	13
gene-ENSGALG00015010732	ENSGALG00015010732	LOC109471037	0.436265	84	0.23248	46	0.57417	121	0.540632	116	0.637058	125	0.62864	107	4.6553	679	7.69679	1205	4.77492	767	0.385866	70
gene-ENSGALG00015000219	ENSGALG00015000219	--	0	0	0	0	0.059428	4	0	0	0	0	0	0	0.088641	4	0	0	0	0	0	0
gene-ENSGALG00015024994	ENSGALG00015024994	--	5.272	611	3.18514	370	3.12486	395	2.18451	286	2.24638	271	2.36563	245	7.42497	686	8.50575	815	13.6893	1367	4.0507	443
gene-ENSGALG00015028923	ENSGALG00015028923	LOC110248428	0	0	0	0	0	0	0	0	0	0	0	0	0	0	0	0	0	0	0	0
gene-ENSGALG00015023074	GPR55	--	0.015415	2	0.150208	20	0.059225	9	0.216793	31	0.113918	15	0.33362	37	0.580509	56	0.090982	10	0.291605	31	0.055252	7
tion (GO:2000855);; Biological Process: regulation of aldosterone secretion (GO:2000858);;	K08413|5.5e-173|gga:770641|K08413 G protein-coupled receptor 55 | (RefSeq) GPR55; G-protein coupled receptor 55	--	--	--	7 transmembrane receptor (rhodopsin family)	Neuropeptide SIFamide receptor OS=Drosophila melanogaster OX=7227 GN=SIFaR PE=2 SV=2	T	Signal transduction mechanisms	hypothetical protein RvY_04924 [Ramazzottius varieornatus]	biological process: biological regulation (GO:0065007);; biological process: developmental process (GO:0032502);; biological process: cellular process (GO:0009987);; biological process: signaling (GO:0023052);; biological process: response to stimulus (GO:0050896);; molecular function: molecular transducer activity (GO:0060089);; biological process: multicellular organismal process (GO:0032501);;…
NewGene_7789	--	--	0	0	0	0	0	0	0	0	0	0	0	0	0.338773	21	0	0	0.839895	61	0	0
gene-ENSGALG00015014838	SP1	LOC102802378	3.86779	455	2.3845	284	7.4505	959	12.5564	1644	13.9246	1592	9.11496	902	18.8712	1683	24.5548	2350	24.1961	2374	3.8915	449
NewGene_11488	--	--	0	0	0	0	0	0	0	0	0	0	0	0	0.224538	7	0	0	1.44184	51	0	0
NewGene_17504	--	--	0	0	0	0	0	0	0	0	0	0	0	0	0	0	0	0	0	0	0	0
NewGene_6873	--	--	0	0	0	0	0	0	0	0	0	0	0	0	0.187658	19	0	0	0.424088	46	0	0
gene-ENSGALG00015006807	COX20	LOC106467493	2.18698	255	2.29286	214	6.48845	342	5.61208	668	14.0565	658	12.9214	519	7.31264	488	10.877	522	15.5848	641	7.61348	328
NewGene_3603	--	--	0	0	0	0	0	0	0.169055	30	0.545721	88	0.207209	29	0	0	0	0	0	0	0	0
gene-ENSGALG00015017120	ENSGALG00015017120	LOC109478287	3.04933	205	2.13157	143	3.25343	238	8.3	614	7.33873	498	7.36855	436	15.1533	761	18.2435	982	17.0592	946	2.77921	176
NewGene_21014	--	--	0	0	0	0	0	0	0	0	0	0	0	0	0	0	0	0	0	0	0	0
NewGene_9096	--	--	0	0	0	0	0	0	0	0	0	0	0	0	0	0	0	0	3.58092	57	0	0
gene-ENSGALG00015002610	GRHL1	LOC109469687	0.266386	49	0.09294	18	0.261542	53	0.165919	34	0.078297	15	0.024665	4	4.38689	443	0.338482	51	12.5642	1441	0.247407	43
NewGene_430	--	--	0	0	0	0	0	0	0	0	0	0	0	0	0	0	0	0	0	0	0	0
NewGene_10744	--	--	0	0	0	0	0	0	0	0	0	0	0	0	0	0	0	0	0	0	0	0
NewGene_17103	--	--	0.055614	4	0	0	0.023958	2	0.028911	3	0.063413	5	0.036697	3	0.18609	9	0.087386	6	0.056059	1	0.029202	2
gene-ENSGALG00015029390	ENSGALG00015029390	LOC110988155	0.16827	125	0	0	0	0	0.022089	19	0	0	0	0	0.624643	335	0.514036	309	0.072624	45	0	0
gene-ENSGALG00015022373	TMEM86A	LOC109481698	0.080819	15	0.054071	10	0.129618	26	11.3026	2129	11.8856	2035	11.4355	1698	2.25962	303	1.5199	210	0.82239	122	0.083801	14
NewGene_30	--	--	0	0	0	0	0	0	0	0	0	0	0	0	0	0	0	0	0	0	0	0
NewGene_7346	--	--	0	0	0	0	0	0	0	0	0	0	0	0	0	0	0	0	0	0	0	0
gene-ENSGALG00015007107	ENSGALG00015007107	LOC576048	0.339266	61	0.136692	25	0.559965	111	0.548107	110	0.753766	137	0.431183	68	8.72786	1180	6.74729	867	3.8346	573	0.29126	49
NewGene_20302	--	--	0	0	0	0	0	0	0	0	0	0	0	0	0.476649	33	0	0	1.77951	123	0	0
NewGene_12770	--	--	0	0	0	0	0	0	0.027194	2	0	0	0	0	0.187778	9	0.251163	12	0.34014	16	0	0
NewGene_21506	--	--	0	0	0	0	0	0	0	0	0	0	0	0	0	0	0	0	0	0	0	0
NewGene_569	--	--	0.059317	3	0.096405	5	0.24413	13	0.432136	24	0.068739	4	0.045507	2	1.07619	41	0	0	3.09229	141	0.162698	11
gene-ENSGALG00015011530	ENSGALG00015011530	LOC110445171	15.0044	1241	16.7905	1401	29.2179	2565	55.1781	4922	54.8002	4456	48.3977	3424	67.9917	4172	64.5251	4215	72.1284	4947	17.2361	1331
gene-ENSGALG00015019241	ENSGALG00015019241	--	10.3891	410	5.10418	203	12.1918	525	24.6285	1013	25.7903	973	34.4643	1126	141.854	3992	118.237	3552	110.959	3410	8.44423	294
gene-ENSGALG00015024157	CCDC12	LOC106170422	5.77715	413	4.09522	295	16.0964	1071	16.6714	1145	17.8097	1016	16.9962	1065	34.5652	1865	28.8336	1676	41.3521	2453	4.97239	334
gene-ENSGALG00015010109	ENSGALG00015010109	LOC110982623	0	0	0	0	0	0	75.6304	1792	83.2388	1794	76.8149	1434	0.145846	3	0	0	0	0	0	0
NewGene_7841	--	--	0.154957	10	0.039548	3	0	0	0.10376	7	0.130986	8	0.120904	7	0.076471	4	0.155021	8	0.041038	2	0	0
gene-ENSGALG00015014426	ING1	LOC109466703	3.92189	331	3.76512	321	5.98566	552	9.92662	931	8.79595	751	11.4234	844	24.7566	1581	20.638	1414	15.5057	1090	3.78985	299
NewGene_15162	--	--	0	0	0	0	0	0	0	0	0	0	0	0	0	0	0	0	0	0	0	0
NewGene_14391	--	--	0	0	0	0	0	0	0.064365	2	0	0	0	0	0	0	0.111975	2	0.074425	2	0	0
gene-ENSGALG00015028425	ENSGALG00015028425	LOC109488114	0.474093	40	0.177356	15	1.48373	135	1.57672	146	1.34798	113	0.606126	44	6.22389	359	5.27948	356	5.83575	369	0.238715	19
NewGene_18624	--	--	0	0	0	0	0	0	0	0	0	0	0	0	0.913743	62	0.132181	10	2.66699	179	0	0
gene-ENSGALG00015017389	APBA2	LOC109471900	0.044674	8	0.024351	4	0.083659	15	0.035685	7	0.114543	19	0	0	5.13496	629	7.70337	1010	6.95676	887	0.009742	2
NewGene_17199	--	--	0.26238	14	0.032929	2	0	0	0.642932	29	0	0	0.253595	12	0.472204	19	0	0	0.360508	16	0.081039	4
NewGene_18842	--	--	0	0	0	0	0	0	0	0	0	0	0	0	0	0	0	0	0	0	0	0
NewGene_15912	--	--	0	0	0	0	0	0	0	0	0	0	0	0	0	0	0	0	0	0	0	0
gene-ENSGALG00015015342	F10	LOC110989171	0.226869	23	0.140401	14	0.319508	35	40.2848	4389	46.7132	4620	65.2038	5555	23.6305	1753	15.0643	1201	4.71186	385	0.247269	23
NewGene_13294	--	--	0	0	0	0	0	0	0	0	0	0	0	0	0.029195	2	0.138852	4	0.008193	1	0	0
NewGene_4638	--	--	0	0	0	0	0	0	0	0	0.020995	3	0	0	0.256923	26	0	0	0.981405	106	0	0
gene-ENSGALG00015008735	HAS2	LOC109463883	0.124477	21	0.241831	41	0.112304	21	0.037356	7	0.071893	12	0.026712	4	3.13935	392	1.83466	246	2.3794	327	0.418313	65
gene-ENSGALG00015015275	LAMP1	LOC109487039	86.1462	7773	40.3375	3656	92.2306	9086	390.322	39104	314.463	28712	426.84	33821	422.559	29433	397.199	28749	237.06	17830	62.3131	5243
NewGene_12367	--	--	0	0	0	0	0	0	0	0	0	0	0	0	0	0	0	0	0.189618	3	0	0
gene-ENSGALG00015026210	ENSGALG00015026210	LOC117102445	14.7819	1675	14.6416	1873	21.7007	3240	8.44385	815	6.599	985	6.85707	845	17.1925	1865	18.3627	2161	17.3592	1995	13.9905	1701
gene-ENSGALG00015006850	TIMMDC1	LOC109487793	8.89316	605	7.89839	543	6.72346	501	23.9089	1810	14.1123	972	17.3565	1035	26.179	1350	21.6937	1201	27.7976	1577	8.29483	527
NewGene_22192	--	--	0	0	0	0	0	0	0	0	0	0	0	0	0	0	0	0	0	0	0	0
NewGene_7492	--	--	0	0	0	0	0.006915	2	0.025644	8	0.006574	2	0.016766	4	8.29395	1601	0.04666	10	32.1293	6866	0	0
gene-ENSGALG00015016084	ENSGALG00015016084	LOC592845	0.149955	20	0.173421	20	0.285066	41	0	0	0	0	0	0	3.97792	371	0.0807	9	13.0368	1357	0.015414	2
gene-ENSGALG00015021717	ENSGALG00015021717	LOC100179388	0	0	0	0	0	0	0.014494	2	0	0	0	0	0	0	0.04535	3	0.21813	12	0	0
gene-ENSGALG00015005533	RERGL	LOC106461394	2.21934	232	1.4871	160	2.12424	248	5.36128	635	4.47202	482	6.32867	564	43.5283	3426	39.5629	3351	28.8649	2505	2.31331	222
gene-ENSGALG00015026087	ENSGALG00015026087	--	0	0	0.033604	1	0	0	0	0	0	0	0	0	0	0	0	0	0	0	0	0
gene-ENSGALG00015016730	ENSGALG00015016730	LOC109482367	0.688253	122	0.865482	155	0.873329	170	0.506398	100	0.577701	103	1.15036	176	3.21828	428	6.13829	881	2.41386	350	0.797374	132
gene-ENSGALG00015002462	TXNDC5	LOC100372681	5.51267	680	4.25132	529	6.17624	833	4.71612	647	5.24637	655	5.01264	542	87.8474	8204	45.1949	4529	56.6477	5822	6.6335	764
NewGene_22352	--	--	0.076027	8	0.0421	5	0.128277	14	0.217953	15	0.230559	18	0.061531	6	0.812468	55	0.703646	41	1.34076	80	0.038625	4
gene-ENSGALG00015004392	PDP1	LOC109473889	1.46524	317	1.56225	372	1.27582	341	1.78928	498	1.43724	358	2.11908	438	11.474	1998	8.652	1689	20.0251	3975	1.60593	354
gene-ENSGALG00015005928	ENSGALG00015005928	LOC109471006	3.53325	594	2.60911	448	4.24501	783	40.1793	7573	29.8518	5101	27.7517	4139	8.14002	1044	10.762	1481	5.066	709	2.64795	420
gene-ENSGALG00015016567	ENSGALG00015016567	--	0	0	0	0	0.031253	2	0.017186	1	0.050117	2	0.030715	2	0.147605	5	1.24489	40	0.779687	26	0	0
NewGene_688	--	--	0	0	0.005912	2	0.007225	2	0	0	0	0	0	0	3.10183	560	0.006479	2	6.42291	1275	0	0
NewGene_11148	--	ANAPC10	0.217629	26	0.124582	16	0.171886	23	0.838545	102	0.363403	42	0.311285	32	2.84738	185	0.671862	65	9.80898	770	0.083483	10
gene-ENSGALG00015019535	ENSGALG00015019535	--	0.091768	5	0	0	0.234002	13	0.092057	5	0.137067	7	0.28869	13	0.893989	33	1.20303	48	2.02128	83	0.122892	6
gene-ENSGALG00015019677	ENSGALG00015019677	LOC109463323	0.021499	5	0	0	0	0	0	0	0	0	0	0	0.404023	61	0.023044	4	0.170216	28	0	0
gene-ENSGALG00015025817	ENSGALG00015025817	LOC100375456	2.10331	242	2.52875	294	1.19812	151	0.058183	8	0	0	0	0	0.87322	77	0.058118	6	2.50326	240	1.77592	191
NewGene_17932	--	--	0	0	0	0	0	0	0	0	0	0	0	0	0.92239	54	1.78382	110	0.249986	16	0	0
gene-ENSGALG00015007115	ENSGALG00015007115	LOC109474842	0.051269	6	0	0	0.015797	2	0.170139	22	0.246469	29	0.280093	29	7.18891	547	0.050569	5	28.6884	2406	0	0
gene-ENSGALG00015029421	ENSGALG00015029421	--	0.734849	76	0.602109	63	0.546004	62	0	0	0	0	0	0	0.238896	19	0.877927	74	0.48385	42	0.61349	59
NewGene_10612	--	--	0	0	0	0	0	0	0	0	0	0	0	0	0	0	0	0	0	0	0	0
gene-ENSGALG00015002465	PAAF1	LOC109481232	1.37694	120	0.376034	52	1.97287	164	4.95044	357	6.68664	442	3.779	263	11.2776	653	13.6793	682	9.77962	654	1.50793	112
gene-ENSGALG00015022002	AGAP3	LOC109474157	0.367618	53	0.185666	30	1.33076	203	6.03219	986	3.89138	577	4.24682	540	5.54777	607	7.3111	834	6.77492	784	0.430848	63
gene-ENSGALG00015021727	ENSGALG00015021727	LOC109472121	1.77303	230	1.00072	131	2.18833	310	7.2203	1039	5.89076	771	5.74923	652	8.2204	806	11.1766	1175	12.1989	1315	1.6757	203
gene-ENSGALG00015019313	ARHGAP40	LOC109465134	1.32126	266	1.76997	360	1.44207	314	1.39799	314	1.68801	344	1.9756	344	4.9637	745	16.2772	2661	11.8693	1980	2.24852	419
gene-ENSGALG00015025748	ENSGALG00015025748	--	0	0	0	0	0	0	0	0	0	0	0	0	0	0	0	0	0	0	0	0
NewGene_20394	--	--	0	0	0	0	0	0	0	0	0	0	0	0	0.105844	14	0	0	1.06981	120	0	0
gene-ENSGALG00015002236	ENSGALG00015002236	LOC100377012	0	0	0	0	0	0	0	0	0	0	0	0	0.10999	17	0	0	0	0	0	0
gene-ENSGALG00015028123	ENSGALG00015028123	LOC109461979	2.4279	475	1.44133	285	3.29418	705	5.29545	1153	4.02721	797	5.46765	938	23.9405	3548	18.8375	2996	48.9594	7984	2.02998	371
gene-ENSGALG00015009895	ENSGALG00015009895	LOC100313593	1.95768	220	1.40092	159	4.77316	586	37.202	4641	37.4849	4253	42.5418	4181	27.4762	2335	34.5401	3149	17.766	1661	2.34185	246
NewGene_21753	--	--	0	0	0	0	0	0	0	0	0	0	0	0	0	0	0	0	0.331009	12	0	0
gene-ENSGALG00015027842	RPL12	LOC113363863	120.863	4795	72.9476	2923	117.758	5111	263.228	11622	312.435	12546	290.656	10110	672.54	20224	522.848	16870	498.926	16510	88.5661	3282
gene-ENSGALG00015013090	ENSGALG00015013090	--	0	0	0	0	0	0	0	0	0	0	0	0	0	0	0	0	0	0	0	0
NewGene_3934	--	--	0.299257	110	0.056751	22	0.24622	99	0.209413	86	0.114436	43	0.019114	7	3.83677	842	1.35768	358	2.3266	561	0.08384	29
gene-ENSGALG00015024645	IP6K2	LOC106180128	6.80048	527	4.93311	387	6.1921	518	31.7109	2747	51.2098	4075	53.5283	3670	43.2066	2539	60.4371	3818	50.1015	3245	3.95453	280
NewGene_2276	--	--	0	0	0	0	0	0	0	0	0.128742	2	0	0	0	0	0	0	0	0	0	0
gene-ENSGALG00015027416	KIF18B	LOC109475540	0	0	0	0	0.013729	2	0.016892	3	0.040878	6	0.074521	9	2.16892	215	0.442196	47	11.9663	1303	0	0
gene-ENSGALG00015011947	ENSGALG00015011947	LOC109487811	0.018645	2	0	0	0	0	0	0	0	0	0	0	0.619375	51	0.045078	4	2.27327	204	0	0
gene-ENSGALG00015011658	ENSGALG00015011658	--	2.07801	73	1.90196	66	2.35231	89	12.3561	474	10.9685	379	17.5498	521	23.1739	612	28.6854	795	20.9462	655	1.73609	62
gene-ENSGALG00015011690	CCND2	LOC109476546	2.07014	220	1.26286	136	1.63912	181	2.64548	307	1.94868	208	2.23029	208	5.40359	425	4.69528	400	10.6743	861	1.17032	116
gene-ENSGALG00015005886	ENSGALG00015005886	LOC110984251	1.46408	110	1.01888	78	1.54054	116	9.18954	713	11.816	797	7.85377	466	18.4085	995	21.2956	1088	15.0633	913	1.60827	107
NewGene_21726	--	--	0	0	0	0	0	0	0	0	0	0	0	0	0	0	0	0	0	0	0	0
NewGene_5273	--	--	0	0	0	0	0	0	0	0	0	0	0	0	0	0	0	0	0	0	0	0
gene-ENSGALG00015029340	PIGO	LOC110252037	0.182217	36	0.088594	18	0.087814	19	0.613811	135	0.82447	165	0.38119	66	1.25582	188	0.912472	147	2.81053	462	0.17278	32
gene-ENSGALG00015027488	KIF11	LOC110979938	0.014533	3	0.046389	9	0.07714	17	0.351591	73	0.050697	10	0.255203	43	2.6478	372	0.544275	83	8.89215	1372	0.009923	2
NewGene_4835	--	--	0	0	0	0	0	0	0.207964	8	0	0	0	0	0	0	0.029886	1	0.060117	2	0	0
gene-ENSGALG00015019224	FBXL16	LOC109483357	0	0	0	0	0	0	0	0	0	0	0	0	0.019025	2	0.261348	29	0.016939	2	0	0
gene-ENSGALG00015023492	CDK5	LOC109488304	2.6387	144	2.07502	111	5.71713	336	8.33514	496	9.80823	526	10.874	518	22.8195	911	25.678	1090	34.5128	1530	4.24596	214
gene-ENSGALG00015027157	ENSGALG00015027157	--	0.225051	15	0.05612	4	0.370374	27	2.24202	161	2.39767	157	8.06339	456	9.88857	484	10.0858	529	7.37383	397	0.149886	10
gene-ENSGALG00015000236	ENSGALG00015000236	LOC110977418	0.028001	2	0.035182	2	0	0	0.460245	21	0.525213	21	0.874959	30	0.711992	22	0.209131	7	1.98975	65	0.046739	2
gene-ENSGALG00015005174	ENSGALG00015005174	LOC109473637	7.81976	1296	5.40407	916	6.27619	1152	12.7046	2370	11.415	1938	11.904	1710	33.0034	4135	43.8157	5886	30.8573	4302	7.4681	1132
NewGene_11873	--	--	0	0	0	0	0	0	0	0	0	0	0	0	0	0	0	0	0	0	0	0
NewGene_21000	--	--	0	0	0	0	0	0	0	0	0	0	0	0	0	0	0	0	0	0	0	0
NewGene_15499	--	--	0	0	0	0	0	0	0	0	0	0	0	0	0	0	0	0	0	0	0	0
gene-ENSGALG00015004482	ENSGALG00015004482	--	0	0	0	0	0	0	0	0	0	0	0	0	0	0	0	0	0	0	0	0
gene-ENSGALG00015021628	PAQR7	LOC100369738	1.17248	66	0.196446	17	0.59201	38	40.1998	3170	61.8338	3763	55.5644	3049	5.54084	242	12.7085	650	6.85947	338	0.5415	30
gene-ENSGALG00015007563	ENSGALG00015007563	--	1.0166	209	0.340309	73	0.579149	132	1.8711	420	3.08526	633	3.36957	607	8.05542	1247	8.64399	1441	6.03201	1034	0.640511	124
NewGene_4447	--	--	0	0	0.023555	5	0.044073	11	0.855364	131	0.532076	112	0.199127	36	0.333008	53	0.16871	28	0.148478	25	0	0
NewGene_9535	--	--	0	0	0	0	0	0	0.058018	2	0.154728	10	0.127252	7	0.055091	3	0	0	0.031209	2	0	0
NewGene_18107	--	--	0	0	0	0	0	0	0	0	0	0	0	0	0.150109	2	0	0	0	0	0	0
NewGene_7516	--	--	0	0	0	0	0.073746	4	0	0	0	0	0	0	0	0	0.032724	2	0.331055	9	0	0
NewGene_17972	--	--	0	0	0	0	0	0	0	0	0	0	0.072645	2	0	0	0	0	0	0	0	0
gene-ENSGALG00015023673	COPS2	LOC106160640	8.13126	1609	5.6771	910	6.88664	1440	17.747	2570	11.1262	2181	17.4536	2412	29.4824	4335	40.3366	5636	50.7957	6043	5.31509	906
NewGene_14427	--	--	0	0	0	0	0	0	0	0	0	0	0	0	0.335514	20	0	0	1.9192	82	0	0
gene-ENSGALG00015009601	ENSGALG00015009601	LOC111623923	2.83553	244	2.02659	176	2.48714	230	7.07083	667	5.146	440	9.0655	687	20.8778	1347	13.6239	939	27.7396	1950	2.71888	216
NewGene_18892	--	--	0	0	0	0	0	0	0	0	0.108507	5	0	0	0.264808	8	0.085444	3	0.033919	2	0	0
gene-ENSGALG00015003144	ENSGALG00015003144	LOC109474374	0	0	0	0	0	0	0	0	0	0	0	0	0	0	0	0	0	0	0	0
gene-ENSGALG00015001984	PUF60	LOC109463212	5.95514	582	2.89797	378	8.01713	1035	12.0063	1719	13.2915	1492	8.94962	1002	34.3216	2932	25.0236	2429	35.0948	3419	3.82959	461
gene-ENSGALG00015003951	ENSGALG00015003951	LOC109485166	5.43184	450	17.9199	1499	14.3453	1300	0.023445	3	0	0	0	0	34.6853	2177	10.0181	675	10.8682	751	18.8509	1458
gene-ENSGALG00015025237	TVP23A	LOC109461669	0.376011	18	1.39772	67	1.68603	88	0.704423	38	0.62751	31	0.66948	28	3.53391	127	2.15507	83	5.39088	213	3.85313	171
gene-ENSGALG00015009156	RTTN	LOC109480524	0.046153	14	0.042463	13	0.052736	18	0.355589	118	0.410503	124	0.287603	76	1.62915	365	1.08071	262	3.57819	859	0.013961	4
NewGene_12734	--	--	0	0	0	0	0	0	0	0	0	0	0	0	0	0	0	0	0.346492	5	0	0
gene-ENSGALG00015016826	DNASE1L2	LOC109468340	0.437963	35	0.419845	34	0.563274	49	5.14778	449	6.54394	519	6.61265	455	3.83797	228	4.65091	297	4.05385	265	0.835205	62
gene-ENSGALG00015009004	ENSGALG00015009004	LOC109476390	2.03401	310	1.77523	272	2.10844	350	2.48036	418	2.33683	359	2.48029	329	5.35792	615	6.16647	760	3.8261	485	2.73952	388
gene-ENSGALG00015017174	ENSGALG00015017174	LOC109461748	0	0	0.007541	4	0	0	0.258059	134	0.370274	140	0	0	1.80966	542	2.47978	865	3.17151	1073	0.023016	10
gene-ENSGALG00015010930	ENSGALG00015010930	--	0.030809	8	0.014805	4	0.012047	4	0.761982	194	0.381057	88	1.11833	224	1.69648	293	1.30964	243	1.07706	205	0.05735	13
gene-ENSGALG00015001047	HOXA6	--	0.188071	8	0.07775	7	0.439634	22	0.091102	8	0.475045	34	0.244572	10	9.39155	398	6.72429	289	11.2442	529	0.492976	26
gene-ENSGALG00015026192	ENSGALG00015026192	LOC105331920	0.113933	27	0.027119	7	0.103688	27	0.13516	35	0.135317	31	0.09611	20	0.741509	129	0.580484	108	0.827962	159	0.08924	20
gene-ENSGALG00015013087	ENSGALG00015013087	--	0	0	0	0	0	0	0.027445	1	0	0	0.255378	8	0	0	0	0	0	0	0	0
gene-ENSGALG00015025463	ENSGALG00015025463	LOC100366552	1.31105	128	3.08427	270	3.13379	298	3.01289	291	2.92184	289	2.52567	217	3.0061	202	3.94482	286	17.1911	1269	3.35208	272
NewGene_13599	--	--	0	0	0	0	0	0	0	0	0	0	0	0	0	0	0.210989	4	0	0	0	0
gene-ENSGALG00015011734	DPF3	LOC110979454	0.590639	74	0.356084	45	0.375582	51	0.372689	47	0.174911	23	0.304224	34	2.25219	200	0.735977	75	3.91697	379	0.712208	83
gene-ENSGALG00015004744	ENSGALG00015004744	--	0	0	0	0	0	0	0.027363	3	0	0	0	0	0.175828	10	0.144127	9	0.033302	2	0.011243	1
NewGene_5029	--	--	0	0	0	0	0	0	0	0	0	0	0	0	0	0	0	0	0.357834	12	0	0
gene-ENSGALG00015026033	VKORC1L1	LOC100376428	1.86061	332	1.70276	188	2.84641	506	6.01248	729	4.983	550	5.68681	896	5.61277	464	6.21831	551	7.10647	646	2.32262	237
NewGene_14259	--	--	0	0	0	0	0	0	0.700138	29	0.163684	5	0	0	0.373021	10	0.36786	12	0	0	0	0
NewGene_14998	--	--	0	0	0	0	0	0	0	0	0	0	0	0	0	0	0	0	0	0	0	0
gene-ENSGALG00015014906	SIAH1	LOC100375002	1.7625	1173	1.57037	1206	2.18783	1302	4.43337	2836	2.61323	1268	2.80542	1434	6.8014	2623	6.48493	2515	6.61262	3536	3.94922	1855
gene-ENSGALG00015009591	MRPL53	LOC117300979	4.93637	201	3.07934	127	3.06384	137	12.2937	556	12.2182	503	11.0477	394	30.8338	950	23.0398	762	39.3307	1333	6.54096	249
gene-ENSGALG00015021585	ENSGALG00015021585	LOC110988473	2.35123	262	1.77571	200	2.85823	348	5.99233	741	3.62309	408	5.36456	523	13.3108	1121	9.0156	815	15.6662	1452	2.35976	245
gene-ENSGALG00015002829	COL8A1	LOC117105832	0.676555	116	0.422984	74	0.63982	120	0.888086	169	0.320717	56	1.04406	157	6.69056	854	9.16474	1271	6.47648	921	0.19842	32
NewGene_5408	--	--	0	0	0.184997	8	0	0	0.824772	37	0.831761	34	0.960294	34	0.291434	9	0.610225	20	0.385411	13	0.091431	4
gene-ENSGALG00015009494	RTFDC1	LOC110232530	9.11009	1090	7.62922	922	9.68137	1267	20.294	2701	20.721	2509	22.0826	2316	59.8452	5425	57.2	5564	67.0715	6691	9.57431	1070
gene-ENSGALG00015007843	ENSGALG00015007843	LOC114965109	3.05041	449	1.85435	310	2.56167	461	3.80441	584	2.92248	486	3.35937	482	17.703	1775	14.0771	1643	19.4813	2592	3.20372	438
NewGene_22415	--	--	0	0	0	0	0	0	0	0	0	0	0	0	0	0	0.084331	2	0.642813	20	0	0
NewGene_445	--	--	0	0	0	0	0	0	0	0	0	0	0	0	0	0	0	0	0	0	0	0
NewGene_4328	--	--	0	0	0	0	0	0	0	0	0	0	0	0	0.135914	5	0	0	0.683079	26	0	0
gene-ENSGALG00015022072	ENSGALG00015022072	LOC109486957	0.292492	36	0.111296	14	0.764633	103	3.91338	535	2.05945	256	2.46081	265	1.50651	141	2.82149	282	2.20112	226	0.015289	2
gene-ENSGALG00015025719	ENSGALG00015025719	--	0.416986	7	0.443088	8	0.531688	10	0.755073	14	0	0	0.710745	10	2.41961	30	1.17474	16	1.74808	24	0.357521	6
NewGene_1878	--	--	0.070305	2	0	0	0.179105	6	0.438729	14	0.219816	7	0.356291	9	0	0	0	0	0	0	0	0
NewGene_1377	--	--	0	0	0	0	0	0	0	0	0	0	0	0	0.305342	26	0	0	1.41431	105	0	0
gene-ENSGALG00015027113	BRAP	LOC110989049	2.07576	328	1.41421	226	3.09234	535	5.08515	708	5.14544	823	5.85396	763	12.2658	1466	17.314	2149	25.6414	3251	2.2412	331
gene-ENSGALG00015029308	RPL17	LOC100184404	138.853	4253	72.2972	2236	140.079	4693	242.878	8278	240.02	7441	258.905	6952	790.082	18341	615.873	15340	623.657	15932	100.459	2874
NewGene_497	--	--	0	0	0	0	0	0	0	0	0.012218	2	0.024545	4	1.60404	150	0.024054	4	4.25104	454	0	0
NewGene_13508	--	--	0	0	0	0	0	0	0	0	0	0	0	0	0	0	0	0	0	0	0	0
gene-ENSGALG00015014423	ENSGALG00015014423	LOC109470925	0.283922	11	0	0	0.31646	13	1.62241	66	2.05658	76	0.805261	26	1.61759	45	2.87618	85	1.25458	38	0	0
NewGene_7729	--	--	0	0	0	0	0	0	0	0	0	0	0	0	0	0	0	0	0.102834	3	0	0
NewGene_17508	--	--	0	0	0.016743	2	0	0	0	0	0	0	0	0	2.61215	103	0.445824	24	1.42359	82	0	0
NewGene_9582	--	--	0	0	0	0	0	0	0	0	0	0	0	0	0	0	0	0	0	0	0	0
NewGene_44	--	--	0	0	0	0	0	0	0	0	0	0	0	0	0.326963	20	0.835259	49	0.58545	37	0	0
gene-ENSGALG00015022189	ENSGALG00015022189	--	0	0	0	0	0	0	0	0	0	0	0	0	0	0	0	0	0	0	0	0
gene-ENSGALG00015001912	ENSGALG00015001912	--	0	0	0	0	0	0	0	0	0	0	0	0	0	0	0	0	0.02892	1	0	0
NewGene_7425	--	--	0	0	0	0	0	0	0	0	0	0	0	0	0.314061	8	0	0	0.15566	4	0	0
NewGene_6753	--	--	0	0	0	0	0	0	0	0	0	0	0	0	0	0	0	0	0	0	0	0
NewGene_15367	--	--	0	0	0	0	0	0	0	0	0	0	0	0	0	0	0	0	0.271766	9	0	0
gene-ENSGALG00015014315	ENSGALG00015014315	LOC110989234	0.423376	57	0.096547	13	0.213567	32	0.897088	133	1.3453	182	0.522671	62	1.83389	186	1.95571	212	4.64365	516	0.222929	28
gene-ENSGALG00015006876	DPY30	LOC100378730	2.8934	208	2.5785	188	5.89491	464	4.52683	362	3.6668	267	4.82	304	12.3254	672	9.99795	585	19.8413	1189	4.31241	290
gene-ENSGALG00015012198	MPPED2	LOC109476544	2.77481	288	1.07969	112	2.13608	226	0.342823	40	0.231005	25	0.176874	17	6.55064	499	7.59703	584	13.5422	1130	2.50807	226
NewGene_14224	--	--	0	0	0	0	0	0	0	0	0	0	0	0	0.100218	4	0	0	0.411543	15	0	0
gene-ENSGALG00015011124	ENSGALG00015011124	LOC109482100	1.02449	203	0.97548	172	0.970545	188	2.2475	488	2.84482	570	2.68572	460	11.2298	1685	11.4028	1835	11.3373	1865	1.46519	251
NewGene_6080	--	--	0	0	0	0	0	0	0.151807	5	0	0	0	0	0	0	0.160174	4	0	0	0	0
gene-ENSGALG00015017957	ENSGALG00015017957	LOC111871412	0	0	0	0	0.048825	7	0.578446	81	0.469926	60	1.08554	118	1.02831	97	1.48675	149	0.512679	52	0.04914	6
gene-ENSGALG00015012708	ENSGALG00015012708	LOC100183566	1.75366	84	1.21462	59	2.48869	130	0.04934	3	0	0	0.073682	4	0	0	0	0	0	0	1.35856	61
NewGene_6649	--	--	0	0	0	0	0.043257	2	0	0	0	0	0	0	0.66074	21	1.13981	38	0.461373	16	0	0
gene-ENSGALG00015021941	ENSGALG00015021941	--	0.060367	14	0.206234	46	0.10807	26	29.3733	3390	15.6795	1652	6.11034	648	1.02751	145	1.33193	190	1.31739	240	0.183749	37
NewGene_15389	--	--	0	0	0	0	0	0	0	0	0.070475	2	0	0	0	0	0	0	0	0	0	0
gene-ENSGALG00015018413	YY2	LOC585260	7.12957	1026	4.63043	673	8.00027	1259	19.1603	3067	15.376	2239	16.1319	2035	29.0845	3171	34.0287	3981	24.7052	2964	6.86719	923
gene-ENSGALG00015010471	ENSGALG00015010471	LOC100366381	36.1933	2465	14.7933	1017	13.9381	1038	0.360288	28	0.073237	7	0.263913	22	2.83486	147	0.567547	34	4.37726	250	19.211	1222
gene-ENSGALG00015005592	ETNK1	LOC109475543	1.23838	246	0.711235	143	1.29949	282	3.04903	673	2.50804	503	1.41152	246	9.63864	1448	15.8403	2553	14.1666	2341	1.09615	203
NewGene_17848	--	--	0.015568	2	0	0	0	0	0.019864	3	0.14426	19	0	0	0.284862	28	0.014228	2	0.212325	23	0	0
gene-ENSGALG00015026498	ENSGALG00015026498	LOTGIDRAFT_117089	3.48889	135	2.36305	92	2.81685	119	31.6127	1357	27.9637	1092	30.4337	1029	25.7509	753	18.2143	572	21.6411	696	2.58642	94
gene-ENSGALG00015010593	EDN3	--	0.587695	56	0.197459	19	0.190335	20	0.054423	6	0	0	0.161675	14	2.76822	197	2.43075	186	10.0588	787	0.034176	3
gene-ENSGALG00015011631	ENSGALG00015011631	LOC109488199	3.07368	623	1.83061	375	3.00797	667	8.63842	1949	8.44781	1734	9.38364	1668	24.6191	3782	19.6637	3242	29.3078	4955	2.44977	464
NewGene_4952	--	--	0	0	0	0	0.028474	2	0	0	0	0	0	0	14.0117	617	0	0	50.9604	2526	0.062675	4
gene-ENSGALG00015014412	ENSGALG00015014412	LOC109466846	3.09946	259	2.16342	182	2.29374	209	13.9674	1287	12.148	1013	14.0453	1022	11.8207	739	12.8804	867	15.8011	1087	2.88474	223
NewGene_1373	--	--	0	0	0	0	0	0	0	0	0	0	0	0	0	0	0	0	0	0	0	0
NewGene_11441	--	--	0	0	0	0	0	0	0	0	0	0	0.058262	2	0	0	0	0	0	0	0	0
gene-ENSGALG00015009069	LGI2	--	0	0	0.126608	13	0.051109	6	0.066461	8	0	0	0.036802	4	0.851184	64	0.511424	42	3.1252	258	0.110352	11
gene-ENSGALG00015027296	TRIM8	LOC110243685	1.30884	169	1.17499	153	2.28541	323	5.77884	829	3.81822	498	3.8229	432	13.1205	1282	14.6301	1534	8.54274	919	1.31843	159
NewGene_22357	--	--	0	0	0	0	0	0	0	0	0	0	0	0	0	0	0	0	0.242621	5	0	0
NewGene_17076	--	OS9	1.94497	98	1.32109	67	3.68795	203	10.2369	572	8.99954	457	5.63579	248	9.58152	365	13.4247	548	9.15588	383	2.18634	103
NewGene_4071	--	--	0	0	0	0	0	0	0	0	0	0	0	0	0	0	0	0	0	0	0	0
NewGene_13244	--	--	0	0	0	0	0	0	0	0	0	0	0	0	0	0	0	0	0	0	0	0
NewGene_1985	--	--	0.101038	5	0.042446	2	0	0	0.261791	13	0.034227	2	0.267605	10	0.084398	3	0.39704	14	0.574529	20	0.107146	5
NewGene_10408	--	--	0	0	0	0	0	0	0	0	0	0	0	0	0	0	0	0	0.250159	4	0	0
NewGene_18364	--	--	0	0	0	0	0	0	0	0	0	0	0	0	0	0	0	0	0.048538	2	0	0
NewGene_11092	--	--	0	0	0	0	0	0	0	0	0	0	0	0	0.972835	37	0	0	2.48388	110	0	0
gene-ENSGALG00015015167	UQCRFS1	LOC110839827	5.62022	738	6.72495	892	7.2153	1036	29.8157	4356	32.6958	4344	33.1963	3821	26.6133	2648	26.5226	2832	26.4586	2897	6.02324	739
gene-ENSGALG00015001760	ENSGALG00015001760	--	0	0	0	0	0	0	0	0	0	0	0	0	0.024838	1	0	0	0.015047	1	0	0
gene-ENSGALG00015020296	GALR3	LOC109473565	0	0	0	0	0	0	0	0	0	0	0	0	0.027614	4	0.702667	90	0	0	0	0
gene-ENSGALG00015002347	ELOVL2	LOC109480708	0.009207	2	0	0	0.015665	3	379.393	63886	300.825	46073	282.203	37434	0	0	0	0	0.082914	11	0	0
NewGene_4645	--	--	0	0	0	0	0	0	0	0	0	0	0	0	0	0	0	0	0	0	0	0
gene-ENSGALG00015004021	ENSGALG00015004021	--	0	0	0.016979	3	0	0	0	0	0.06042	8	0.036309	4	0.215169	20	0	0	0.159349	16	0	0
NewGene_8976	--	--	0.205666	13	0.253539	15	0.388178	29	0	0	0	0	0	0	0.604035	28	0.216151	13	1.02007	55	0.610613	35
gene-ENSGALG00015006550	ACTR2	LOC110056086	7.98556	1327	7.41788	1244	12.289	2233	27.1096	5008	21.445	3605	20.8965	3043	65.0382	8135	65.0508	8643	49.8027	6899	9.63879	1486
gene-ENSGALG00015003946	ENSGALG00015003946	LOC110987359	0.16259	22	0	0	0.174788	26	0.040332	7	0.09899	14	0.098106	12	19.201	1476	17.052	1222	10.4484	806	0.105435	14
gene-ENSGALG00015010667	ENSGALG00015010667	LOC110988428	0	0	0	0	0	0	0	0	0	0	0	0	0	0	0	0	0	0	0	0
gene-ENSGALG00015020387	CRH2	--	0	0	0	0	0	0	0.275155	7	0.221069	5	0.300353	6	0.384063	7	0	0	0.489837	10	0	0
gene-ENSGALG00015027411	CABIN1	LOC109483323	0.76673	257	0.887797	207	0.666777	220	4.83953	1441	2.30547	766	1.52615	447	6.96149	1762	4.88552	1324	11.1729	3112	1.5148	450
gene-ENSGALG00015014435	ENSGALG00015014435	--	0	0	0	0	0	0	0	0	0	0	0	0	0	0	0	0	0	0	0	0
NewGene_13100	--	--	0	0	0	0	0	0	0	0	0	0	0	0	0	0	0	0	0	0	0	0
gene-ENSGALG00015024747	ENSGALG00015024747	LOC112692653	0.179826	36	0.166947	38	0.052326	15	0.248038	56	0.129777	31	0.29332	52	0.719007	104	0.229226	37	0.71906	126	0.186727	40
NewGene_18093	--	--	0	0	0	0	0	0	0	0	0	0	0	0	0	0	0	0	0	0	0	0
NewGene_11922	--	--	0	0	0	0	0	0	0	0	0	0	0	0	0	0	0	0	0	0	0	0
gene-ENSGALG00015002031	LTB4R1	HELRODRAFT_64929	0	0	0	0	0	0	0.176964	21	0.050658	6	0	0	0.942416	75	0.200817	18	0.138767	13	0	0
gene-ENSGALG00015027498	ENSGALG00015027498	LOC109465594	1.57123	308	1.02412	204	1.61787	350	3.1366	689	2.60405	520	2.25423	391	13.2237	1949	6.70448	1071	34.3505	5544	1.5281	282
NewGene_70	--	--	0	0	0	0	0	0	0	0	0	0	0	0	0	0	0	0	0	0	0	0
gene-ENSGALG00015012439	ADK	LOC114976571	6.91348	632	6.75732	628	4.70163	471	230.462	23381	246.302	23380	243.015	19411	14.7265	1026	11.1599	833	17.2303	1312	9.8687	846
gene-ENSGALG00015006748	ENSGALG00015006748	LOC117111515	0.329403	55	0.289785	49	0.348782	63	1.0701	197	1.56035	261	1.4999	218	3.57366	448	2.76887	372	6.32294	871	0.343044	53
gene-ENSGALG00015002639	PLCXD2	LOC117305603	0.056539	7	0	0	0.158907	21	0.258768	35	0.323775	39	0.423135	44	0.534151	48	0.159381	16	2.81987	279	0.064455	8
gene-ENSGALG00015008357	ENSGALG00015008357	LOC109484823	1.66331	252	1.13783	177	2.83575	473	1.51439	259	1.86296	289	1.36348	184	5.79762	670	4.76458	593	17.312	2212	1.55998	224
gene-ENSGALG00015008095	BRPF1	LOC100372837	0.394581	66	0.364477	62	0.802841	146	1.60665	295	1.14659	191	1.00066	144	6.04639	752	4.75282	637	8.31261	1145	0.558157	86
gene-ENSGALG00015009718	KCNIP1	LOC109478597	0.1021	21	0.053089	11	0.180823	38	0.109979	24	0.09193	18	0.017201	3	0.902305	132	2.49724	388	5.74122	462	0.133296	25
gene-ENSGALG00015026619	ZNF302	--	0.245658	46	0.105965	21	0.759464	82	1.67288	209	1.60357	194	0.113421	23	4.753	497	3.71729	372	2.18605	287	0.167102	34
gene-ENSGALG00015024289	ENSGALG00015024289	--	0	0	0	0	0	0	0	0	0	0	0.027742	1	0	0	0	0	0	0	0	0
gene-ENSGALG00015023016	ATP6V0B	--	12.1492	538	9.169	410	16.0248	777	33.4226	1647	32.4108	1453	30.0744	1168	62.3816	2094	57.7837	2081	83.0712	3069	14.1364	585
NewGene_17245	--	--	0	0	0	0	0	0	0.291279	9	0.164094	7	0.331504	11	0.018844	1	0.117535	5	0.095515	4	0	0
NewGene_1781	--	--	0	0	0	0	0	0	0	0	0	0	0	0	0.429588	69	0	0	1.39592	172	0	0
NewGene_16045	--	--	0	0	0	0	0	0	0	0	0	0	0	0	0.257603	9	0	0	1.67448	41	0	0
gene-ENSGALG00015015594	ENSGALG00015015594	--	0	0	0.012799	2	0	0	148.851	21447	244.823	32085	93.1753	10577	0.159643	16	0	0	0	0	0.014831	2
gene-ENSGALG00015002183	MGST2	LOC114521470	10.7315	311	6.45259	189	8.2622	262	1.25678	41	2.06012	61	1.40715	36	11.1182	244	9.82575	231	7.17638	173	10.9261	296
gene-ENSGALG00015006883	BTBD3	LOC109471022	1.62909	276	1.32736	227	1.82658	338	1.43203	270	0.908804	156	1.05666	157	8.31058	1066	5.80827	800	10.4611	1476	1.7589	278
NewGene_14788	--	--	0	0	0	0	0	0	0	0	0	0	0	0	0.644114	41	0	0	2.99642	186	0	0
gene-ENSGALG00015015023	ENSGALG00015015023	rar	0.605918	52	0.652488	56	1.81974	169	1.45668	137	1.3597	117	1.23396	92	7.99269	512	7.9455	546	6.36645	449	0.790749	63
gene-ENSGALG00015000915	HIBADH	LOC110987285	7.5023	612	2.49389	201	3.44091	318	23.6359	2093	18.401	1636	24.2325	1746	14.7704	900	12.3499	819	17.4358	1299	7.50773	516
gene-ENSGALG00015017415	ENSGALG00015017415	LOC117338065	0	0	0	0	0	0	0	0	0	0	0	0	0.506891	15	0.254518	8	0.52141	17	0	0
gene-ENSGALG00015008020	ENSGALG00015008020	LOC109464330	3.48558	208	2.39894	145	3.73141	244	32.5306	2156	25.3156	1526	28.1479	1470	23.1995	1048	26.4308	1281	19.2662	957	3.23457	180
NewGene_9698	--	--	0	0	0	0	0	0	0	0	0.187222	4	0.125548	3	0.093522	2	0.479152	8	0.106765	2	0	0
gene-ENSGALG00015026248	PAX7	LOC109479771	0	0	0	0	0	0	0	0	0	0	0	0	0.159294	21	0	0	0.460576	56	0	0
gene-ENSGALG00015012092	ENSGALG00015012092	LOC109478279	1.18815	233	1.09985	218	1.75792	377	13.5903	2963	13.9709	2770	7.99656	1374	40.4509	6006	36.6101	5833	23.2178	3794	1.27586	234
NewGene_13091	--	--	0.036225	8	0.038547	9	0	0	0.157957	14	0.096202	21	0.123955	8	0.134496	22	0	0	0.076633	14	0.03829	4
NewGene_16832	--	--	0	0	0	0	0	0	0	0	0	0	0	0	0	0	0	0	0.060782	2	0	0
gene-ENSGALG00015016070	ENSGALG00015016070	LOC109463512	17.92	1344	16.4273	1243	24.7513	2027	19.537	1629	18.3006	1392	17.404	1146	46.8857	2660	88.4105	5389	50.5905	3168	22.7298	1587
[truncated: 28,280 more rows]
